# Supplementary material for: Prenatal Glucocorticoid Exposure Results in Changes in Gene Transcription and DNA Methylation in the Female Juvenile Guinea Pig Hippocampus Across Three Generations
Source: Sci Rep. 2019 Dec 3;9:18211. doi: 10.1038/s41598-019-54456-9 (PMC6890750; doi:10.1038/s41598-019-54456-9)
Supplement: Supplementary file 2 — Supplementary Table S1 [file 41598_2019_54456_MOESM2_ESM.xlsx]

## Sheet: Sheet1
Supplementary Table S1. Gene sets that are enriched in the F1-F3 female HPC. Type: collections of gene sets; c5=gene ontology, c2=curated gene sets from published data sets. Effect of sGC: describes relationship between treatment with sGC and the expression of genes within a gene set, positive-increased expression, negative-decreased expression. Size: number of genes in the gene set. NES: normali…
NAME	Type	Generation	Effect of sGC	SIZE	NES	NOM p-val	FDR q-val
GO_OXIDATIVE_PHOSPHORYLATION	c5	F1	Negative	60	2.03677	<0.001	0.0233483
REACTOME_RESPIRATORY_ELECTRON_TRANSPORT	c2	F1	Negative	47	2.01463	<0.001	0.0053701
REACTOME_ER_PHAGOSOME_PATHWAY	c2	F1	Negative	41	2.01378	<0.001	0.00268505
GO_ELECTRON_TRANSPORT_CHAIN	c5	F1	Negative	71	2.01328	<0.001	0.0183913
GO_HORMONE_ACTIVITY	c5	F1	Negative	40	2.00184	<0.001	0.00964337
REACTOME_RESPIRATORY_ELECTRON_TRANSPORT_ATP_SYNTHESIS_BY_CHEMIOSMOTIC_COUPLING_AND_HEAT_PRODUCTION_BY_UNCOUPLING_PROTEINS_	c2	F1	Negative	55	1.99772	<0.001	0.0020918
REACTOME_EXTRACELLULAR_MATRIX_ORGANIZATION	c2	F1	Negative	58	1.98386	<0.001	0.00201045
GO_MITOCHONDRIAL_RESPIRATORY_CHAIN_COMPLEX_I_ASSEMBLY	c5	F1	Negative	40	1.96216	<0.001	0.0280902
REACTOME_COLLAGEN_FORMATION	c2	F1	Negative	48	1.95581	<0.001	0.00303421
GO_NADH_DEHYDROGENASE_COMPLEX_ASSEMBLY	c5	F1	Negative	40	1.94378	<0.001	0.0295929
REACTOME_DESTABILIZATION_OF_MRNA_BY_AUF1_HNRNP_D0	c2	F1	Negative	39	1.94307	<0.001	0.00297876
GO_NADH_DEHYDROGENASE_ACTIVITY	c5	F1	Negative	29	1.93836	<0.001	0.0139967
REACTOME_ORC1_REMOVAL_FROM_CHROMATIN	c2	F1	Negative	54	1.93673	<0.001	0.00293326
REACTOME_CROSS_PRESENTATION_OF_SOLUBLE_EXOGENOUS_ANTIGENS_ENDOSOMES	c2	F1	Negative	34	1.92158	<0.001	0.00357788
GO_MITOCHONDRIAL_RESPIRATORY_CHAIN_COMPLEX_I_BIOGENESIS	c5	F1	Negative	40	1.91088	<0.001	0.0412613
GO_RESPONSE_TO_CORTICOSTERONE	c5	F1	Negative	19	1.91088	<0.001	0.0343844
REACTOME_PREFOLDIN_MEDIATED_TRANSFER_OF_SUBSTRATE_TO_CCT_TRIC	c2	F1	Negative	18	1.91073	<0.001	0.00398291
GO_TRANSLATIONAL_TERMINATION	c5	F1	Negative	78	1.90765	<0.001	0.0303722
GO_MITOCHONDRIAL_TRANSLATION	c5	F1	Negative	86	1.90561	<0.001	0.0280337
REACTOME_CDK_MEDIATED_PHOSPHORYLATION_AND_REMOVAL_OF_CDC6	c2	F1	Negative	36	1.90281	<0.001	0.0038511
GO_NEUROPEPTIDE_HORMONE_ACTIVITY	c5	F1	Negative	17	1.90227	0.00123609	0.0190322
REACTOME_MITOCHONDRIAL_PROTEIN_IMPORT	c2	F1	Negative	40	1.90166	<0.001	0.003501
GO_EXTRACELLULAR_MATRIX_STRUCTURAL_CONSTITUENT	c5	F1	Negative	56	1.89774	<0.001	0.0149265
REACTOME_SYNTHESIS_OF_DNA	c2	F1	Negative	73	1.89562	<0.001	0.00365974
GO_CELLULAR_PROTEIN_COMPLEX_DISASSEMBLY	c5	F1	Negative	98	1.88635	<0.001	0.0365061
REACTOME_REGULATION_OF_ORNITHINE_DECARBOXYLASE_ODC	c2	F1	Negative	34	1.88507	0.00115075	0.00413531
REACTOME_M_G1_TRANSITION	c2	F1	Negative	62	1.88139	<0.001	0.00428842
REACTOME_APC_C_CDC20_MEDIATED_DEGRADATION_OF_MITOTIC_PROTEINS	c2	F1	Negative	48	1.86807	<0.001	0.00513872
GO_MITOCHONDRIAL_ELECTRON_TRANSPORT_NADH_TO_UBIQUINONE	c5	F1	Negative	31	1.86743	0.00114811	0.0455866
GO_NEGATIVE_REGULATION_OF_REPRODUCTIVE_PROCESS	c5	F1	Negative	28	1.86336	<0.001	0.0441324
GO_COLLAGEN_BINDING	c5	F1	Negative	51	1.86255	<0.001	0.0213067
KEGG_TYROSINE_METABOLISM	c2	F1	Negative	19	1.85543	<0.001	0.0239528
GO_CELLULAR_HORMONE_METABOLIC_PROCESS	c5	F1	Negative	50	1.85176	<0.001	0.0496607
KEGG_DRUG_METABOLISM_CYTOCHROME_P450	c2	F1	Negative	18	1.84699	<0.001	0.014775
REACTOME_ASSEMBLY_OF_THE_PRE_REPLICATIVE_COMPLEX	c2	F1	Negative	51	1.84585	<0.001	0.00738779
REACTOME_VIF_MEDIATED_DEGRADATION_OF_APOBEC3G	c2	F1	Negative	38	1.84179	<0.001	0.0072185
GO_OXIDOREDUCTASE_ACTIVITY_ACTING_ON_NAD_P_H_QUINONE_OR_SIMILAR_COMPOUND_AS_ACCEPTOR	c5	F1	Negative	35	1.83861	0.00114416	0.0258039
REACTOME_AUTODEGRADATION_OF_CDH1_BY_CDH1_APC_C	c2	F1	Negative	43	1.83686	<0.001	0.00746434
KEGG_OXIDATIVE_PHOSPHORYLATION	c2	F1	Negative	80	1.82992	<0.001	0.0132858
GO_MITOCHONDRIAL_RESPIRATORY_CHAIN_COMPLEX_ASSEMBLY	c5	F1	Negative	50	1.82979	<0.001	0.0652195
GO_HORMONE_BIOSYNTHETIC_PROCESS	c5	F1	Negative	24	1.82977	<0.001	0.0605609
GO_MULTICELLULAR_ORGANISMAL_MACROMOLECULE_METABOLIC_PROCESS	c5	F1	Negative	49	1.82943	<0.001	0.0568819
GO_MULTICELLULAR_ORGANISM_METABOLIC_PROCESS	c5	F1	Negative	58	1.82775	0.00110497	0.0543936
KEGG_PROTEASOME	c2	F1	Negative	33	1.82728	<0.001	0.0105467
KEGG_METABOLISM_OF_XENOBIOTICS_BY_CYTOCHROME_P450	c2	F1	Negative	16	1.82295	0.00126103	0.00938001
REACTOME_TCA_CYCLE_AND_RESPIRATORY_ELECTRON_TRANSPORT	c2	F1	Negative	86	1.82035	<0.001	0.00970663
GO_INSULIN_LIKE_GROWTH_FACTOR_BINDING	c5	F1	Negative	21	1.81547	<0.001	0.0308094
GO_CELLULAR_RESPONSE_TO_DEXAMETHASONE_STIMULUS	c5	F1	Negative	18	1.80795	0.00479042	0.0703053
KEGG_SPLICEOSOME	c2	F1	Negative	96	1.80754	<0.001	0.00914771
GO_DECIDUALIZATION	c5	F1	Negative	15	1.80669	<0.001	0.0679446
GO_POSITIVE_REGULATION_OF_AMINE_TRANSPORT	c5	F1	Negative	23	1.80565	<0.001	0.0651256
GO_ANDROGEN_METABOLIC_PROCESS	c5	F1	Negative	15	1.8041	<0.001	0.0635763
GO_UNFOLDED_PROTEIN_BINDING	c5	F1	Negative	73	1.79344	<0.001	0.0365358
GO_STEROID_BIOSYNTHETIC_PROCESS	c5	F1	Negative	66	1.79224	<0.001	0.0714054
GO_ANAPHASE_PROMOTING_COMPLEX_DEPENDENT_CATABOLIC_PROCESS	c5	F1	Negative	55	1.78778	< 0.001	0.0729717
REACTOME_PHASE1_FUNCTIONALIZATION_OF_COMPOUNDS	c2	F1	Negative	23	1.78528	0.00123609	0.0144058
REACTOME_P53_DEPENDENT_G1_DNA_DAMAGE_RESPONSE	c2	F1	Negative	42	1.7838	0.00224215	0.0140188
KEGG_PARKINSONS_DISEASE	c2	F1	Negative	80	1.78165	<0.001	0.0111434
GO_EXTRACELLULAR_MATRIX_BINDING	c5	F1	Negative	39	1.77793	<0.001	0.0401919
REACTOME_CDT1_ASSOCIATION_WITH_THE_CDC6_ORC_ORIGIN_COMPLEX	c2	F1	Negative	43	1.77446	0.00111359	0.0152143
GO_DEFENSE_RESPONSE_TO_GRAM_POSITIVE_BACTERIUM	c5	F1	Negative	33	1.76786	<0.001	0.0920353
REACTOME_CELL_CYCLE_CHECKPOINTS	c2	F1	Negative	89	1.76227	<0.001	0.0169673
REACTOME_BASE_EXCISION_REPAIR	c2	F1	Negative	16	1.76166	0.00124224	0.0164076
GO_MATURATION_OF_5_8S_RRNA	c5	F1	Negative	20	1.75987	0.00362757	0.0982542
GO_CELLULAR_RESPIRATION	c5	F1	Negative	107	1.75755	0.00103842	0.0974803
REACTOME_APC_C_CDH1_MEDIATED_DEGRADATION_OF_CDC20_AND_OTHER_APC_C_CDH1_TARGETED_PROTEINS_IN_LATE_MITOSIS_EARLY_G1	c2	F1	Negative	48	1.75416	<0.001	0.0176478
REACTOME_P53_INDEPENDENT_G1_S_DNA_DAMAGE_CHECKPOINT	c2	F1	Negative	38	1.75113	<0.001	0.0175237
GO_NEUROPEPTIDE_SIGNALING_PATHWAY	c5	F1	Negative	51	1.74081	0.0010989	0.116481
GO_RESPONSE_TO_TESTOSTERONE	c5	F1	Negative	24	1.73826	0.00240385	0.116121
GO_NEGATIVE_REGULATION_OF_PROTEIN_MODIFICATION_BY_SMALL_PROTEIN_CONJUGATION_OR_REMOVAL	c5	F1	Negative	102	1.73803	<0.001	0.112229
GO_RESPONSE_TO_INTERLEUKIN_4	c5	F1	Negative	21	1.73737	0.00118343	0.109565
GO_REGULATION_OF_MULTICELLULAR_ORGANISMAL_METABOLIC_PROCESS	c5	F1	Negative	25	1.73591	0.00478469	0.108338
REACTOME_AUTODEGRADATION_OF_THE_E3_UBIQUITIN_LIGASE_COP1	c2	F1	Negative	36	1.73385	0.00344828	0.021884
REACTOME_ANTIGEN_PROCESSING_CROSS_PRESENTATION	c2	F1	Negative	52	1.73325	<0.001	0.021232
GO_REGULATION_OF_REPRODUCTIVE_PROCESS	c5	F1	Negative	73	1.73007	<0.001	0.114278
REACTOME_S_PHASE	c2	F1	Negative	89	1.7295	<0.001	0.0215491
REACTOME_CYTOCHROME_P450_ARRANGED_BY_SUBSTRATE_TYPE	c2	F1	Negative	16	1.7285	0.00495663	0.0212496
GO_ANTIMICROBIAL_HUMORAL_RESPONSE	c5	F1	Negative	17	1.7278	0.00123609	0.113595
GO_HORMONE_METABOLIC_PROCESS	c5	F1	Negative	85	1.72627	<0.001	0.112493
GO_NEURON_PROJECTION_REGENERATION	c5	F1	Negative	26	1.72422	0.00353774	0.11177
REACTOME_MUSCLE_CONTRACTION	c2	F1	Negative	30	1.71812	0.00235571	0.0232563
GO_FACE_DEVELOPMENT	c5	F1	Negative	38	1.7177	0.00112994	0.117576
GO_ISOPRENOID_BINDING	c5	F1	Negative	17	1.70879	0.00246609	0.0887772
GO_NUCLEOSIDE_TRIPHOSPHATE_METABOLIC_PROCESS	c5	F1	Negative	158	1.70832	<0.001	0.129913
GO_RESPONSE_TO_CORTICOSTEROID	c5	F1	Negative	111	1.70577	<0.001	0.130693
GO_MONOOXYGENASE_ACTIVITY	c5	F1	Negative	36	1.70424	0.00223714	0.0856057
GO_PROTEIN_PEPTIDYL_PROLYL_ISOMERIZATION	c5	F1	Negative	31	1.70293	0.00114811	0.132166
GO_RESPONSE_TO_MINERALOCORTICOID	c5	F1	Negative	26	1.70273	0.00351288	0.129122
GO_REGULATION_OF_CELLULAR_AMINO_ACID_METABOLIC_PROCESS	c5	F1	Negative	46	1.70064	0.00111982	0.128766
GO_CIS_TRANS_ISOMERASE_ACTIVITY	c5	F1	Negative	32	1.69661	0.00464037	0.086352
GO_PROTEIN_TRANSMEMBRANE_TRANSPORT	c5	F1	Negative	38	1.69579	0.00567537	0.133546
GO_PEPTIDYL_PROLINE_MODIFICATION	c5	F1	Negative	38	1.69225	0.00334076	0.136323
GO_TRANSLATION_INITIATION_FACTOR_ACTIVITY	c5	F1	Negative	35	1.69011	0.0023175	0.0862072
REACTOME_G1_S_TRANSITION	c2	F1	Negative	84	1.68971	<0.001	0.0326857
GO_MITOCHONDRIAL_TRANSMEMBRANE_TRANSPORT	c5	F1	Negative	39	1.68639	0.00451467	0.14323
GO_DEFENSE_RESPONSE_TO_GRAM_NEGATIVE_BACTERIUM	c5	F1	Negative	19	1.68537	0.00733496	0.141525
GO_PROTEIN_TRIMERIZATION	c5	F1	Negative	21	1.6847	0.00843373	0.139538
REACTOME_SCFSKP2_MEDIATED_DEGRADATION_OF_P27_P21	c2	F1	Negative	44	1.68132	0.00334821	0.0349218
GO_EPITHELIAL_TUBE_BRANCHING_INVOLVED_IN_LUNG_MORPHOGENESIS	c5	F1	Negative	18	1.67506	0.00382166	0.152496
GO_SULFUR_COMPOUND_CATABOLIC_PROCESS	c5	F1	Negative	29	1.67446	0.00235018	0.15015
REACTOME_REGULATION_OF_MRNA_STABILITY_BY_PROTEINS_THAT_BIND_AU_RICH_ELEMENTS	c2	F1	Negative	64	1.67319	<0.001	0.0373205
GO_ENDOTHELIAL_CELL_MIGRATION	c5	F1	Negative	41	1.67195	0.00226757	0.151789
REACTOME_SCF_BETA_TRCP_MEDIATED_DEGRADATION_OF_EMI1	c2	F1	Negative	38	1.67121	0.00226501	0.03689
GO_TRANSLATIONAL_ELONGATION	c5	F1	Negative	86	1.66893	0.00105263	0.15402
GO_PROTEIN_EXIT_FROM_ENDOPLASMIC_RETICULUM	c5	F1	Negative	16	1.66858	0.00973236	0.151872
GO_RESPONSE_TO_PROGESTERONE	c5	F1	Negative	31	1.667	0.00346821	0.151657
GO_PROTEIN_REFOLDING	c5	F1	Negative	15	1.6654	0.00884956	0.151639
GO_REGULATION_OF_MEIOTIC_CELL_CYCLE	c5	F1	Negative	23	1.66483	0.00352941	0.149928
GO_POSITIVE_REGULATION_OF_BIOMINERAL_TISSUE_DEVELOPMENT	c5	F1	Negative	28	1.66027	0.00472813	0.156158
GO_DOLICHOL_LINKED_OLIGOSACCHARIDE_BIOSYNTHETIC_PROCESS	c5	F1	Negative	15	1.65607	0.00897436	0.160957
GO_REGULATION_OF_LIGASE_ACTIVITY	c5	F1	Negative	91	1.65449	<0.001	0.161015
KEGG_PENTOSE_PHOSPHATE_PATHWAY	c2	F1	Negative	18	1.65384	0.00863132	0.0475566
GO_MACROMOLECULAR_COMPLEX_DISASSEMBLY	c5	F1	Negative	144	1.65218	<0.001	0.162661
GO_SERINE_TYPE_ENDOPEPTIDASE_INHIBITOR_ACTIVITY	c5	F1	Negative	31	1.65187	0.0034965	0.124645
GO_REGULATION_OF_ACTIN_NUCLEATION	c5	F1	Negative	20	1.64807	0.00742574	0.168056
GO_MANNOSYLTRANSFERASE_ACTIVITY	c5	F1	Negative	19	1.64523	0.0120337	0.124335
GO_STRUCTURAL_CONSTITUENT_OF_RIBOSOME	c5	F1	Negative	141	1.6442	<0.001	0.11838
GO_NEGATIVE_REGULATION_OF_STAT_CASCADE	c5	F1	Negative	32	1.64204	0.0046729	0.177081
GO_REGULATION_OF_BEHAVIOR	c5	F1	Negative	36	1.64126	0.00344037	0.175476
GO_COLLAGEN_FIBRIL_ORGANIZATION	c5	F1	Negative	31	1.6402	0.00941176	0.174496
GO_OLIGOSACCHARIDE_LIPID_INTERMEDIATE_BIOSYNTHETIC_PROCESS	c5	F1	Negative	15	1.63607	0.0126582	0.180238
GO_RNA_SPLICING_VIA_TRANSESTERIFICATION_REACTIONS	c5	F1	Negative	202	1.63492	<0.001	0.179641
REACTOME_MRNA_SPLICING	c2	F1	Negative	80	1.62873	0.00106383	0.0578675
GO_HEPARIN_BINDING	c5	F1	Negative	90	1.62808	<0.001	0.13604
GO_PROTEIN_TARGETING_TO_MITOCHONDRION	c5	F1	Negative	34	1.62587	0.00457143	0.196781
GO_REGULATION_OF_MITOCHONDRIAL_DEPOLARIZATION	c5	F1	Negative	15	1.62542	0.0165394	0.194803
REACTOME_KERATAN_SULFATE_BIOSYNTHESIS	c2	F1	Negative	18	1.62445	0.00861009	0.058795
GO_MUSCLE_FILAMENT_SLIDING	c5	F1	Negative	22	1.62376	0.0169492	0.195428
GO_ACTIN_MYOSIN_FILAMENT_SLIDING	c5	F1	Negative	22	1.62264	0.0097561	0.194612
GO_REGULATION_OF_TRANSFORMING_GROWTH_FACTOR_BETA_PRODUCTION	c5	F1	Negative	17	1.62203	0.011236	0.193082
GO_SUBSTANTIA_NIGRA_DEVELOPMENT	c5	F1	Negative	29	1.62097	0.00959233	0.192197
GO_RETINOIC_ACID_RECEPTOR_SIGNALING_PATHWAY	c5	F1	Negative	15	1.62017	0.00988875	0.19122
REACTOME_BIOSYNTHESIS_OF_THE_N_GLYCAN_PRECURSOR_DOLICHOL_LIPID_LINKED_OLIGOSACCHARIDE_LLO_AND_TRANSFER_TO_A_NASCENT_PROTEIN	c2	F1	Negative	22	1.62008	0.0118343	0.0602341
GO_NEGATIVE_REGULATION_OF_JAK_STAT_CASCADE	c5	F1	Negative	32	1.61891	0.00910125	0.191068
GO_REGULATION_OF_BIOMINERAL_TISSUE_DEVELOPMENT	c5	F1	Negative	48	1.61777	0.0043956	0.190883
REACTOME_CYCLIN_E_ASSOCIATED_EVENTS_DURING_G1_S_TRANSITION_	c2	F1	Negative	53	1.61757	0.00219058	0.0599679
REACTOME_ACTIVATION_OF_NF_KAPPAB_IN_B_CELLS	c2	F1	Negative	51	1.61456	0.00434311	0.0602099
REACTOME_TRANSPORT_OF_GLUCOSE_AND_OTHER_SUGARS_BILE_SALTS_AND_ORGANIC_ACIDS_METAL_IONS_AND_AMINE_COMPOUNDS	c2	F1	Negative	60	1.6133	0.00328228	0.0595733
GO_RESPONSE_TO_KETONE	c5	F1	Negative	123	1.61135	<0.001	0.20213
GO_REGULATION_OF_CELLULAR_AMINE_METABOLIC_PROCESS	c5	F1	Negative	61	1.61	0.00108814	0.202345
GO_FEEDING_BEHAVIOR	c5	F1	Negative	45	1.6092	0.00448934	0.201573
GO_RNA_POLYMERASE_II_TRANSCRIPTION_COREPRESSOR_ACTIVITY	c5	F1	Negative	18	1.60917	0.0162095	0.151803
GO_MESENCHYME_MORPHOGENESIS	c5	F1	Negative	28	1.60672	0.0155317	0.204531
GO_PHOSPHATIDYLGLYCEROL_METABOLIC_PROCESS	c5	F1	Negative	18	1.60645	0.0100125	0.202434
GO_CELLULAR_RESPONSE_TO_INTERLEUKIN_4	c5	F1	Negative	19	1.60452	0.0225118	0.203808
GO_RIBONUCLEOPROTEIN_COMPLEX_BIOGENESIS	c5	F1	Negative	314	1.60258	<0.001	0.205673
GO_EPITHELIAL_CELL_APOPTOTIC_PROCESS	c5	F1	Positive	19	2.26398	<0.001	0.0189737
GO_POSITIVE_REGULATION_OF_INFLAMMATORY_RESPONSE	c5	F1	Positive	47	2.22069	<0.001	0.0212582
REACTOME_ION_TRANSPORT_BY_P_TYPE_ATPASES	c2	F1	Positive	24	2.18712	0.00699301	0.0248437
GO_PHOSPHATIDYLINOSITOL_3_PHOSPHATE_BIOSYNTHETIC_PROCESS	c5	F1	Positive	33	2.17901	<0.001	0.0251988
KEGG_ENDOMETRIAL_CANCER	c2	F1	Positive	45	2.16835	<0.001	0.0084269
GO_MEMBRANE_DEPOLARIZATION_DURING_ACTION_POTENTIAL	c5	F1	Positive	28	2.11912	<0.001	0.0366841
GO_HOMOLOGOUS_CHROMOSOME_SEGREGATION	c5	F1	Positive	18	2.10631	0.00510204	0.0366567
GO_DENDRITE_MORPHOGENESIS	c5	F1	Positive	39	2.10371	<0.001	0.033272
GO_EMBRYONIC_CAMERA_TYPE_EYE_MORPHOGENESIS	c5	F1	Positive	18	1.98316	0.00469484	0.0842729
GO_NEGATIVE_REGULATION_OF_LYASE_ACTIVITY	c5	F1	Positive	17	1.96102	0.005	0.0909601
GO_PROTEIN_KINASE_A_REGULATORY_SUBUNIT_BINDING	c5	F1	Positive	15	1.92745	<0.001	0.0838293
GO_ALPHA_ACTININ_BINDING	c5	F1	Positive	15	1.88363	0.00458716	0.0858708
GO_INOSITOL_LIPID_MEDIATED_SIGNALING	c5	F1	Positive	82	1.86074	<0.001	0.183037
GO_CYTOKINE_SECRETION	c5	F1	Positive	22	1.83391	<0.001	0.202485
GO_NEGATIVE_REGULATION_OF_CYCLIC_NUCLEOTIDE_METABOLIC_PROCESS	c5	F1	Positive	27	1.81091	<0.001	0.218961
GO_1_PHOSPHATIDYLINOSITOL_3_KINASE_ACTIVITY	c5	F1	Positive	27	1.80949	0.00689655	0.112423
KEGG_LONG_TERM_POTENTIATION	c2	F1	Positive	54	1.79642	<0.001	0.0866252
GO_LIPID_TRANSLOCATION	c5	F1	Positive	15	1.79513	0.0046729	0.22642
GO_PHOSPHATIDYLINOSITOL_3_KINASE_ACTIVITY	c5	F1	Positive	47	1.79461	<0.001	0.108578
GO_HIPPO_SIGNALING	c5	F1	Positive	24	1.7941	<0.001	0.212871
GO_NEGATIVE_REGULATION_OF_MUSCLE_CONTRACTION	c5	F1	Positive	15	1.79185	0.0144231	0.202116
GO_BRAIN_MORPHOGENESIS	c5	F1	Positive	25	1.79135	0.00729927	0.190861
GO_SYNAPSE_ASSEMBLY	c5	F1	Positive	48	1.79081	<0.001	0.180453
REACTOME_SYNTHESIS_OF_PIPS_AT_THE_PLASMA_MEMBRANE	c2	F1	Positive	27	1.7877	0.00598802	0.24295
GO_SCAFFOLD_PROTEIN_BINDING	c5	F1	Positive	31	1.77323	<0.001	0.1066
GO_RAB_GUANYL_NUCLEOTIDE_EXCHANGE_FACTOR_ACTIVITY	c5	F1	Positive	25	1.77019	0.00689655	0.0967358
GO_POTASSIUM_ION_IMPORT	c5	F1	Positive	15	1.76166	0.00471698	0.208578
GO_POSITIVE_REGULATION_OF_RESPONSE_TO_WOUNDING	c5	F1	Positive	77	1.75132	<0.001	0.212535
GO_ACTININ_BINDING	c5	F1	Positive	22	1.72026	0.00534759	0.117157
REACTOME_INTERACTION_BETWEEN_L1_AND_ANKYRINS	c2	F1	Positive	17	1.70081	0.0280899	0.233347
GO_RHO_GUANYL_NUCLEOTIDE_EXCHANGE_FACTOR_ACTIVITY	c5	F1	Positive	60	1.69495	<0.001	0.121175
GO_PHOSPHATIDYLINOSITOL_KINASE_ACTIVITY	c5	F1	Positive	31	1.67607	0.0194805	0.124185
KEGG_TOLL_LIKE_RECEPTOR_SIGNALING_PATHWAY	c2	F1	Positive	64	1.66778	<0.001	0.154591
GO_RAS_GUANYL_NUCLEOTIDE_EXCHANGE_FACTOR_ACTIVITY	c5	F1	Positive	168	1.65236	<0.001	0.134388
KEGG_PHOSPHATIDYLINOSITOL_SIGNALING_SYSTEM	c2	F1	Positive	64	1.63682	<0.001	0.137958
REACTOME_COLLAGEN_FORMATION	c2	F2	Negative	49	2.46564	<0.001	<0.001
REACTOME_EXTRACELLULAR_MATRIX_ORGANIZATION	c2	F2	Negative	59	2.35604	<0.001	<0.001
GO_EXTRACELLULAR_MATRIX_STRUCTURAL_CONSTITUENT	c5	F2	Negative	56	2.01939	<0.001	0.0120279
GO_MALE_MEIOSIS	c5	F2	Negative	17	2.01616	<0.001	0.0490623
GO_MULTICELLULAR_ORGANISMAL_MACROMOLECULE_METABOLIC_PROCESS	c5	F2	Negative	50	1.98383	<0.001	0.0438039
GO_PURINERGIC_RECEPTOR_SIGNALING_PATHWAY	c5	F2	Negative	18	1.9534	<0.001	0.0490322
GO_COLLAGEN_FIBRIL_ORGANIZATION	c5	F2	Negative	31	1.92383	<0.001	0.0600432
GO_REGULATION_OF_SKELETAL_MUSCLE_TISSUE_DEVELOPMENT	c5	F2	Negative	36	1.88287	0.00164474	0.0900517
GO_MEIOTIC_CHROMOSOME_SEGREGATION	c5	F2	Negative	29	1.86011	<0.001	0.106728
REACTOME_NCAM1_INTERACTIONS	c2	F2	Negative	33	1.8434	0.00326264	0.0548427
GO_POSITIVE_REGULATION_OF_SKELETAL_MUSCLE_TISSUE_DEVELOPMENT	c5	F2	Negative	19	1.83573	0.00172414	0.126702
GO_VESICLE_DOCKING	c5	F2	Negative	40	1.82888	0.00161551	0.122892
GO_CHROMOSOME_ORGANIZATION_INVOLVED_IN_MEIOTIC_CELL_CYCLE	c5	F2	Negative	21	1.81778	<0.001	0.128151
REACTOME_BOTULINUM_NEUROTOXICITY	c2	F2	Negative	15	1.77325	0.00552486	0.111959
GO_MULTICELLULAR_ORGANISM_METABOLIC_PROCESS	c5	F2	Negative	60	1.76824	<0.001	0.210382
GO_HOMOLOGOUS_CHROMOSOME_SEGREGATION	c5	F2	Negative	20	1.76032	0.0034965	0.211058
GO_MEIOSIS_I	c5	F2	Negative	45	1.73347	0.00327869	0.263644
GO_MEIOTIC_CELL_CYCLE	c5	F2	Negative	100	1.71398	<0.001	0.304348
GO_MEIOTIC_CELL_CYCLE_PROCESS	c5	F2	Negative	81	1.71222	0.00151515	0.287481
REACTOME_NCAM_SIGNALING_FOR_NEURITE_OUT_GROWTH	c2	F2	Negative	53	1.70644	0.00318979	0.192097
REACTOME_PEPTIDE_CHAIN_ELONGATION	c2	F2	Positive	49	2.62495	<0.001	<0.001
KEGG_RIBOSOME	c2	F2	Positive	53	2.47831	<0.001	<0.001
REACTOME_INFLUENZA_VIRAL_RNA_TRANSCRIPTION_AND_REPLICATION	c2	F2	Positive	65	2.41324	<0.001	<0.001
REACTOME_NONSENSE_MEDIATED_DECAY_ENHANCED_BY_THE_EXON_JUNCTION_COMPLEX	c2	F2	Positive	67	2.38555	<0.001	<0.001
REACTOME_SRP_DEPENDENT_COTRANSLATIONAL_PROTEIN_TARGETING_TO_MEMBRANE	c2	F2	Positive	69	2.36753	<0.001	<0.001
REACTOME_3_UTR_MEDIATED_TRANSLATIONAL_REGULATION	c2	F2	Positive	64	2.328	<0.001	<0.001
GO_ESTABLISHMENT_OF_PROTEIN_LOCALIZATION_TO_ENDOPLASMIC_RETICULUM	c5	F2	Positive	66	2.27049	<0.001	0.00655064
GO_WNT_ACTIVATED_RECEPTOR_ACTIVITY	c5	F2	Positive	19	2.23753	<0.001	0.00368936
GO_WNT_PROTEIN_BINDING	c5	F2	Positive	26	2.22763	<0.001	0.00184468
GO_NUCLEAR_TRANSCRIBED_MRNA_CATABOLIC_PROCESS_NONSENSE_MEDIATED_DECAY	c5	F2	Positive	79	2.15391	<0.001	0.019989
REACTOME_FORMATION_OF_THE_TERNARY_COMPLEX_AND_SUBSEQUENTLY_THE_43S_COMPLEX	c2	F2	Positive	29	2.13282	<0.001	0.000942559
GO_POSITIVE_REGULATION_OF_REACTIVE_OXYGEN_SPECIES_METABOLIC_PROCESS	c5	F2	Positive	56	2.0864	<0.001	0.0368329
GO_PROTEIN_LOCALIZATION_TO_ENDOPLASMIC_RETICULUM	c5	F2	Positive	81	2.05111	<0.001	0.0515631
REACTOME_TRANSLATION	c2	F2	Positive	95	2.04878	<0.001	0.004334
GO_NEGATIVE_REGULATION_OF_ERK1_AND_ERK2_CASCADE	c5	F2	Positive	41	2.04223	<0.001	0.0472259
GO_NEGATIVE_REGULATION_OF_CARTILAGE_DEVELOPMENT	c5	F2	Positive	17	2.0393	<0.001	0.0410204
GO_POSITIVE_REGULATION_OF_AMINE_TRANSPORT	c5	F2	Positive	23	2.03455	<0.001	0.0384274
GO_POSITIVE_REGULATION_OF_BLOOD_PRESSURE	c5	F2	Positive	25	2.0302	0.00253807	0.0354601
GO_VENTRICULAR_SEPTUM_MORPHOGENESIS	c5	F2	Positive	22	2.01403	<0.001	0.0402233
GO_REGULATION_OF_T_CELL_MIGRATION	c5	F2	Positive	16	2.00277	<0.001	0.0416702
GO_MULTI_ORGANISM_METABOLIC_PROCESS	c5	F2	Positive	92	1.99698	<0.001	0.0404406
REACTOME_INFLUENZA_LIFE_CYCLE	c2	F2	Positive	94	1.99679	<0.001	0.00819749
GO_SECONDARY_METABOLIC_PROCESS	c5	F2	Positive	17	1.98508	<0.001	0.0443677
GO_REGULATION_OF_AMINO_ACID_TRANSPORT	c5	F2	Positive	21	1.98463	<0.001	0.0412075
KEGG_HEMATOPOIETIC_CELL_LINEAGE	c2	F2	Positive	39	1.97049	0.00244499	0.0118028
GO_REGULATION_OF_LEUKOCYTE_CHEMOTAXIS	c5	F2	Positive	52	1.95106	<0.001	0.0597946
GO_CORE_PROMOTER_PROXIMAL_REGION_DNA_BINDING	c5	F2	Positive	200	1.93776	<0.001	0.0447678
GO_NEGATIVE_REGULATION_OF_MAPK_CASCADE	c5	F2	Positive	115	1.91993	<0.001	0.0827607
GO_REGULATION_OF_PEPTIDYL_TYROSINE_PHOSPHORYLATION	c5	F2	Positive	132	1.90882	<0.001	0.0891906
GO_PROTEIN_TARGETING_TO_MEMBRANE	c5	F2	Positive	105	1.90698	<0.001	0.0860741
REACTOME_ACTIVATION_OF_THE_MRNA_UPON_BINDING_OF_THE_CAP_BINDING_COMPLEX_AND_EIFS_AND_SUBSEQUENT_BINDING_TO_43S	c2	F2	Positive	35	1.90278	<0.001	0.0273524
GO_POSITIVE_REGULATION_OF_REACTIVE_OXYGEN_SPECIES_BIOSYNTHETIC_PROCESS	c5	F2	Positive	31	1.89893	0.00261097	0.0890079
GO_TRANSLATIONAL_INITIATION	c5	F2	Positive	91	1.89736	<0.001	0.0855503
GO_BLOOD_VESSEL_ENDOTHELIAL_CELL_MIGRATION	c5	F2	Positive	19	1.89635	<0.001	0.0830154
GO_LABYRINTHINE_LAYER_DEVELOPMENT	c5	F2	Positive	37	1.89113	<0.001	0.0844886
REACTOME_PEPTIDE_LIGAND_BINDING_RECEPTORS	c2	F2	Positive	70	1.88798	<0.001	0.0291718
GO_POSITIVE_REGULATION_OF_PEPTIDYL_TYROSINE_PHOSPHORYLATION	c5	F2	Positive	94	1.87386	<0.001	0.097961
GO_REGULATION_OF_LYMPHOCYTE_MIGRATION	c5	F2	Positive	22	1.87131	0.00241546	0.0966536
GO_REGULATION_OF_CATENIN_IMPORT_INTO_NUCLEUS	c5	F2	Positive	23	1.86716	<0.001	0.0973757
KEGG_CYTOKINE_CYTOKINE_RECEPTOR_INTERACTION	c2	F2	Positive	95	1.86483	<0.001	0.0311586
GO_NEGATIVE_REGULATION_OF_MAP_KINASE_ACTIVITY	c5	F2	Positive	60	1.8611	<0.001	0.0978708
GO_POSITIVE_REGULATION_OF_LEUKOCYTE_MIGRATION	c5	F2	Positive	58	1.86004	<0.001	0.0955037
GO_EPITHELIAL_CELL_MORPHOGENESIS	c5	F2	Positive	31	1.85992	<0.001	0.0922115
KEGG_BLADDER_CANCER	c2	F2	Positive	30	1.85551	0.00476191	0.0246346
REACTOME_PI3K_EVENTS_IN_ERBB2_SIGNALING	c2	F2	Positive	38	1.85019	<0.001	0.0402551
REACTOME_AMYLOIDS	c2	F2	Positive	16	1.84868	0.00253165	0.037242
GO_POSITIVE_REGULATION_OF_INTERLEUKIN_12_PRODUCTION	c5	F2	Positive	17	1.84731	0.00493827	0.101794
GO_REGULATION_OF_NECROTIC_CELL_DEATH	c5	F2	Positive	18	1.83746	0.0023753	0.108891
GO_POSITIVE_REGULATION_OF_LYMPHOCYTE_MIGRATION	c5	F2	Positive	15	1.83702	0.00490196	0.106026
GO_METANEPHROS_MORPHOGENESIS	c5	F2	Positive	22	1.83186	<0.001	0.1075
GO_POSITIVE_REGULATION_OF_T_CELL_MEDIATED_IMMUNITY	c5	F2	Positive	20	1.83035	0.00229358	0.105797
GO_CELLULAR_GLUCOSE_HOMEOSTASIS	c5	F2	Positive	54	1.82574	0.00257069	0.108263
GO_NEURON_PROJECTION_REGENERATION	c5	F2	Positive	25	1.82566	<0.001	0.105079
GO_POSITIVE_REGULATION_OF_ERBB_SIGNALING_PATHWAY	c5	F2	Positive	21	1.82053	<0.001	0.107842
GO_EMBRYONIC_PLACENTA_DEVELOPMENT	c5	F2	Positive	60	1.81831	<0.001	0.107047
GO_EMBRYONIC_DIGESTIVE_TRACT_DEVELOPMENT	c5	F2	Positive	23	1.81777	0.0120773	0.104777
GO_REGULATION_OF_ENDOTHELIAL_CELL_PROLIFERATION	c5	F2	Positive	66	1.81734	<0.001	0.102368
GO_METANEPHRIC_NEPHRON_MORPHOGENESIS	c5	F2	Positive	16	1.81634	0.0097561	0.100644
GO_REGULATION_OF_LEUKOCYTE_MIGRATION	c5	F2	Positive	84	1.80921	<0.001	0.106772
GO_POSITIVE_REGULATION_OF_VASOCONSTRICTION	c5	F2	Positive	24	1.80702	<0.001	0.106347
GO_RESPONSE_TO_KETONE	c5	F2	Positive	124	1.806	<0.001	0.10488
GO_CARBOHYDRATE_HOMEOSTASIS	c5	F2	Positive	109	1.8041	<0.001	0.104569
GO_REGIONALIZATION	c5	F2	Positive	184	1.80222	<0.001	0.103774
GO_POSITIVE_REGULATION_OF_ENDOTHELIAL_CELL_PROLIFERATION	c5	F2	Positive	47	1.80014	0.0025974	0.104044
GO_POSITIVE_REGULATION_OF_LEUKOCYTE_CHEMOTAXIS	c5	F2	Positive	43	1.79992	0.00263158	0.10214
GO_FAT_CELL_DIFFERENTIATION	c5	F2	Positive	80	1.79893	<0.001	0.100638
GO_NEGATIVE_REGULATION_OF_LEUKOCYTE_MIGRATION	c5	F2	Positive	19	1.79554	0.005	0.102159
GO_PLACENTA_DEVELOPMENT	c5	F2	Positive	98	1.7916	<0.001	0.103791
GO_EMBRYONIC_CAMERA_TYPE_EYE_MORPHOGENESIS	c5	F2	Positive	17	1.79094	0.00769231	0.102181
GO_NON_CANONICAL_WNT_SIGNALING_PATHWAY	c5	F2	Positive	107	1.78231	<0.001	0.109813
GO_REGULATION_OF_VASOCONSTRICTION	c5	F2	Positive	45	1.78014	<0.001	0.109705
GO_REGULATION_OF_T_CELL_MEDIATED_IMMUNITY	c5	F2	Positive	30	1.77818	0.00233645	0.109699
GO_REGULATION_OF_AMINE_TRANSPORT	c5	F2	Positive	54	1.77792	0.00557103	0.10788
GO_POSITIVE_REGULATION_OF_EPITHELIAL_CELL_PROLIFERATION	c5	F2	Positive	102	1.77762	<0.001	0.106309
GO_BETA_CATENIN_TCF_COMPLEX_ASSEMBLY	c5	F2	Positive	26	1.77275	0.00501253	0.109544
GO_TUMOR_NECROSIS_FACTOR_RECEPTOR_SUPERFAMILY_BINDING	c5	F2	Positive	27	1.7704	0.00947867	0.206048
GO_REGULATION_OF_STEROID_METABOLIC_PROCESS	c5	F2	Positive	45	1.76985	0.00492611	0.109953
GO_CANONICAL_WNT_SIGNALING_PATHWAY	c5	F2	Positive	78	1.7698	<0.001	0.108114
REACTOME_METABOLISM_OF_MRNA	c2	F2	Positive	148	1.76063	<0.001	0.0771675
GO_REGULATION_OF_REACTIVE_OXYGEN_SPECIES_BIOSYNTHETIC_PROCESS	c5	F2	Positive	43	1.75837	<0.001	0.11861
GO_DIGESTIVE_SYSTEM_DEVELOPMENT	c5	F2	Positive	99	1.75782	0.00292398	0.1176
GO_GASTRULATION	c5	F2	Positive	108	1.75566	<0.001	0.117921
GO_NEGATIVE_REGULATION_OF_GLIOGENESIS	c5	F2	Positive	31	1.74593	<0.001	0.126694
REACTOME_A_TETRASACCHARIDE_LINKER_SEQUENCE_IS_REQUIRED_FOR_GAG_SYNTHESIS	c2	F2	Positive	21	1.74128	0.00657895	0.0862296
GO_REGULATION_OF_PROTEIN_TYROSINE_KINASE_ACTIVITY	c5	F2	Positive	44	1.74063	0.008	0.130679
GO_CARDIAC_SEPTUM_MORPHOGENESIS	c5	F2	Positive	36	1.74045	0.00522193	0.1289
GO_TRANSCRIPTION_FACTOR_ACTIVITY_RNA_POLYMERASE_II_CORE_PROMOTER_PROXIMAL_REGION_SEQUENCE_SPECIFIC_BINDING	c5	F2	Positive	202	1.74039	<0.001	0.214279
GO_EMBRYONIC_ORGAN_DEVELOPMENT	c5	F2	Positive	272	1.73988	<0.001	0.127557
GO_REGULATION_OF_PROTEIN_ACTIVATION_CASCADE	c5	F2	Positive	16	1.73715	0.00928074	0.128495
GO_CHEMOKINE_RECEPTOR_BINDING	c5	F2	Positive	15	1.73412	0.0200501	0.188432
GO_POSITIVE_REGULATION_OF_RECEPTOR_ACTIVITY	c5	F2	Positive	29	1.73408	0.0100251	0.130325
GO_POSITIVE_REGULATION_OF_FAT_CELL_DIFFERENTIATION	c5	F2	Positive	41	1.73302	0.00524934	0.129478
GO_NEGATIVE_REGULATION_OF_KINASE_ACTIVITY	c5	F2	Positive	194	1.73288	<0.001	0.127793
GO_EMBRYONIC_CAMERA_TYPE_EYE_DEVELOPMENT	c5	F2	Positive	25	1.73133	0.0046729	0.128134
GO_SPROUTING_ANGIOGENESIS	c5	F2	Positive	32	1.72634	0.00488998	0.131603
GO_FORMATION_OF_PRIMARY_GERM_LAYER	c5	F2	Positive	80	1.72446	<0.001	0.131692
REACTOME_GAB1_SIGNALOSOME	c2	F2	Positive	34	1.72223	<0.001	0.0941241
GO_REGULATION_OF_CARTILAGE_DEVELOPMENT	c5	F2	Positive	42	1.72187	0.00276243	0.133193
GO_REGULATION_OF_NITRIC_OXIDE_BIOSYNTHETIC_PROCESS	c5	F2	Positive	33	1.72096	0.00274725	0.1324
REACTOME_GPCR_LIGAND_BINDING	c2	F2	Positive	181	1.71473	<0.001	0.0943005
GO_SPLEEN_DEVELOPMENT	c5	F2	Positive	24	1.7067	0.00717703	0.147521
GO_RESPONSE_TO_MOLECULE_OF_BACTERIAL_ORIGIN	c5	F2	Positive	196	1.70316	<0.001	0.150241
GO_DIGESTIVE_TRACT_MORPHOGENESIS	c5	F2	Positive	38	1.70193	0.00995025	0.150226
GO_NEUROPEPTIDE_SIGNALING_PATHWAY	c5	F2	Positive	55	1.70071	0.00550964	0.149575
GO_CYTOKINE_RECEPTOR_ACTIVITY	c5	F2	Positive	45	1.69677	<0.001	0.229793
GO_POSITIVE_REGULATION_OF_ENDOCYTOSIS	c5	F2	Positive	83	1.69578	<0.001	0.154073
GO_TUBE_DEVELOPMENT	c5	F2	Positive	387	1.6934	<0.001	0.155291
GO_REGULATION_OF_VASCULAR_ENDOTHELIAL_GROWTH_FACTOR_RECEPTOR_SIGNALING_PATHWAY	c5	F2	Positive	20	1.69182	0.0148515	0.15555
GO_TRANSCRIPTIONAL_ACTIVATOR_ACTIVITY_RNA_POLYMERASE_II_CORE_PROMOTER_PROXIMAL_REGION_SEQUENCE_SPECIFIC_BINDING	c5	F2	Positive	132	1.68964	<0.001	0.212939
GO_GLANDULAR_EPITHELIAL_CELL_DEVELOPMENT	c5	F2	Positive	15	1.68671	0.0143885	0.160155
GO_EPITHELIAL_CELL_DEVELOPMENT	c5	F2	Positive	133	1.68618	<0.001	0.158883
GO_POSITIVE_REGULATION_OF_STEROID_METABOLIC_PROCESS	c5	F2	Positive	15	1.68507	0.0154639	0.158707
GO_POSITIVE_REGULATION_OF_PHAGOCYTOSIS	c5	F2	Positive	31	1.68418	0.010582	0.158064
GO_CELLULAR_RESPONSE_TO_HEAT	c5	F2	Positive	26	1.68399	0.00985222	0.156437
GO_RESPONSE_TO_PROGESTERONE	c5	F2	Positive	31	1.68149	0.00992556	0.157866
GO_TRANSCRIPTIONAL_ACTIVATOR_ACTIVITY_RNA_POLYMERASE_II_TRANSCRIPTION_REGULATORY_REGION_SEQUENCE_SPECIFIC_BINDING	c5	F2	Positive	182	1.6795	<0.001	0.204442
GO_STEROL_METABOLIC_PROCESS	c5	F2	Positive	77	1.6768	<0.001	0.161776
GO_RNA_POLYMERASE_II_TRANSCRIPTION_FACTOR_ACTIVITY_SEQUENCE_SPECIFIC_DNA_BINDING	c5	F2	Positive	365	1.67556	<0.001	0.189651
REACTOME_CLASS_A1_RHODOPSIN_LIKE_RECEPTORS	c2	F2	Positive	117	1.67063	<0.001	0.128643
GO_RNA_POLYMERASE_II_CORE_PROMOTER_SEQUENCE_SPECIFIC_DNA_BINDING	c5	F2	Positive	34	1.66965	0.0046729	0.181494
GO_NEURONAL_STEM_CELL_POPULATION_MAINTENANCE	c5	F2	Positive	18	1.66659	0.00995025	0.173892
GO_CYTOKINE_RECEPTOR_BINDING	c5	F2	Positive	116	1.66528	<0.001	0.172151
GO_INACTIVATION_OF_MAPK_ACTIVITY	c5	F2	Positive	22	1.66126	0.0178117	0.17911
REACTOME_THROMBIN_SIGNALLING_THROUGH_PROTEINASE_ACTIVATED_RECEPTORS_PARS	c2	F2	Positive	24	1.65846	0.0144578	0.135129
GO_LABYRINTHINE_LAYER_BLOOD_VESSEL_DEVELOPMENT	c5	F2	Positive	17	1.65811	0.026506	0.1813
GO_REGULATION_OF_BLOOD_PRESSURE	c5	F2	Positive	104	1.65746	<0.001	0.180244
GO_EMBRYONIC_EYE_MORPHOGENESIS	c5	F2	Positive	24	1.6566	0.0154242	0.179503
GO_REGULATION_OF_CYSTEINE_TYPE_ENDOPEPTIDASE_ACTIVITY_INVOLVED_IN_APOPTOTIC_SIGNALING_PATHWAY	c5	F2	Positive	16	1.65621	0.0188235	0.178154
GO_RESPONSE_TO_CYTOKINE	c5	F2	Positive	394	1.65495	<0.001	0.178056
GO_ESTABLISHMENT_OF_PROTEIN_LOCALIZATION_TO_MEMBRANE	c5	F2	Positive	188	1.65435	<0.001	0.17703
GO_EXCRETION	c5	F2	Positive	23	1.65346	0.0116279	0.176448
GO_RESPONSE_TO_VITAMIN_D	c5	F2	Positive	22	1.65143	0.0183727	0.177421
GO_CYTOKINE_MEDIATED_SIGNALING_PATHWAY	c5	F2	Positive	215	1.6514	<0.001	0.175645
GO_REGULATION_OF_HUMORAL_IMMUNE_RESPONSE	c5	F2	Positive	20	1.65135	0.0201005	0.17394
GO_REGULATION_OF_METANEPHROS_DEVELOPMENT	c5	F2	Positive	15	1.64999	0.0272277	0.174
GO_METANEPHRIC_NEPHRON_DEVELOPMENT	c5	F2	Positive	20	1.64988	0.0234192	0.172471
GO_REGULATION_OF_ENDOTHELIAL_CELL_APOPTOTIC_PROCESS	c5	F2	Positive	25	1.64589	0.0123153	0.176307
REACTOME_PYRIMIDINE_METABOLISM	c2	F2	Positive	17	1.64233	0.0238663	0.145618
GO_REGULATION_OF_PROTEIN_MATURATION	c5	F2	Positive	43	1.64195	0.0103359	0.179871
GO_REGULATORY_REGION_NUCLEIC_ACID_BINDING	c5	F2	Positive	467	1.64095	<0.001	0.193522
REACTOME_PI3K_AKT_ACTIVATION	c2	F2	Positive	31	1.64057	0.00510204	0.139982
GO_NEGATIVE_REGULATION_OF_PEPTIDASE_ACTIVITY	c5	F2	Positive	115	1.64044	0.00318471	0.180339
GO_REGULATION_OF_CELLULAR_EXTRAVASATION	c5	F2	Positive	15	1.6393	0.0143198	0.18034
GO_RESPONSE_TO_BACTERIUM	c5	F2	Positive	255	1.63875	<0.001	0.179333
GO_REGULATION_OF_ERK1_AND_ERK2_CASCADE	c5	F2	Positive	144	1.63862	<0.001	0.177842
GO_UROGENITAL_SYSTEM_DEVELOPMENT	c5	F2	Positive	214	1.6373	0.00357143	0.176486
GO_DORSAL_VENTRAL_PATTERN_FORMATION	c5	F2	Positive	56	1.63464	0.0056338	0.17824
KEGG_THYROID_CANCER	c2	F2	Positive	25	1.63422	0.0100503	0.15844
GO_G_PROTEIN_COUPLED_RECEPTOR_SIGNALING_PATHWAY	c5	F2	Positive	368	1.63333	<0.001	0.178304
REACTOME_NOTCH1_INTRACELLULAR_DOMAIN_REGULATES_TRANSCRIPTION	c2	F2	Positive	37	1.63316	0.0102302	0.142564
GO_REGULATION_OF_ACUTE_INFLAMMATORY_RESPONSE	c5	F2	Positive	33	1.63019	0.0147059	0.181053
GO_NEGATIVE_REGULATION_OF_CHEMOTAXIS	c5	F2	Positive	37	1.63001	0.0128205	0.1798
GO_CARDIAC_CHAMBER_MORPHOGENESIS	c5	F2	Positive	71	1.6289	<0.001	0.179905
GO_SOMATIC_STEM_CELL_POPULATION_MAINTENANCE	c5	F2	Positive	48	1.62825	0.0078329	0.179525
GO_REGULATION_OF_PROTEIN_HOMODIMERIZATION_ACTIVITY	c5	F2	Positive	18	1.62783	0.025463	0.178695
GO_NEGATIVE_REGULATION_OF_ENDOTHELIAL_CELL_APOPTOTIC_PROCESS	c5	F2	Positive	19	1.62761	0.0190476	0.177489
GO_CELL_VOLUME_HOMEOSTASIS	c5	F2	Positive	16	1.62643	0.0274314	0.177385
GO_NEGATIVE_REGULATION_OF_TRANSFERASE_ACTIVITY	c5	F2	Positive	264	1.62408	<0.001	0.179057
GO_REGULATION_OF_STEROID_BIOSYNTHETIC_PROCESS	c5	F2	Positive	32	1.61924	0.0156658	0.184778
GO_NEGATIVE_REGULATION_OF_EXTRINSIC_APOPTOTIC_SIGNALING_PATHWAY_VIA_DEATH_DOMAIN_RECEPTORS	c5	F2	Positive	26	1.61654	0.0148148	0.187264
GO_REGULATION_OF_CHEMOTAXIS	c5	F2	Positive	119	1.61621	0.00318471	0.186291
GO_REGULATION_OF_STEM_CELL_PROLIFERATION	c5	F2	Positive	64	1.61526	0.00903614	0.186031
GO_BROWN_FAT_CELL_DIFFERENTIATION	c5	F2	Positive	19	1.6144	0.02	0.185641
GO_BETA_CATENIN_DESTRUCTION_COMPLEX_DISASSEMBLY	c5	F2	Positive	17	1.61392	0.0192771	0.184744
GO_CELLULAR_RESPONSE_TO_FATTY_ACID	c5	F2	Positive	33	1.61289	0.0142045	0.184891
GO_GLAND_MORPHOGENESIS	c5	F2	Positive	71	1.60844	0.00817439	0.189771
GO_WNT_SIGNALING_PATHWAY_CALCIUM_MODULATING_PATHWAY	c5	F2	Positive	27	1.60729	0.00791557	0.189845
GO_REGULATION_OF_ENDOTHELIAL_CELL_MIGRATION	c5	F2	Positive	81	1.60713	<0.001	0.18865
GO_POSITIVE_REGULATION_OF_PROTEIN_TYROSINE_KINASE_ACTIVITY	c5	F2	Positive	26	1.60661	0.0250627	0.188102
GO_GLANDULAR_EPITHELIAL_CELL_DIFFERENTIATION	c5	F2	Positive	25	1.60595	0.0176322	0.187846
GO_ANTERIOR_POSTERIOR_PATTERN_SPECIFICATION	c5	F2	Positive	109	1.60487	<0.001	0.188186
GO_NEGATIVE_REGULATION_OF_PROTEIN_SERINE_THREONINE_KINASE_ACTIVITY	c5	F2	Positive	104	1.60163	0.00301205	0.191406
REACTOME_PREFOLDIN_MEDIATED_TRANSFER_OF_SUBSTRATE_TO_CCT_TRIC	c2	F3	Negative	18	2.25955	<0.001	<0.001
REACTOME_CYTOSOLIC_TRNA_AMINOACYLATION	c2	F3	Negative	22	2.23487	<0.001	0.000481481
GO_ATP_HYDROLYSIS_COUPLED_TRANSMEMBRANE_TRANSPORT	c5	F3	Negative	22	2.22681	<0.001	0.00176616
GO_REGULATION_OF_CELLULAR_PH	c5	F3	Negative	48	2.20787	<0.001	0.00177302
GO_NEUROPEPTIDE_SIGNALING_PATHWAY	c5	F3	Negative	54	2.20204	<0.001	0.00118201
GO_PHAGOSOME_MATURATION	c5	F3	Negative	28	2.18286	<0.001	0.000886508
GO_SODIUM_ION_TRANSPORT	c5	F3	Negative	88	2.17623	<0.001	0.000709206
GO_FERRIC_IRON_TRANSPORT	c5	F3	Negative	26	2.16425	<0.001	0.000741598
GO_EXTRACELLULAR_LIGAND_GATED_ION_CHANNEL_ACTIVITY	c5	F3	Negative	50	2.16155	<0.001	0.00300151
GO_HYDROGEN_EXPORTING_ATPASE_ACTIVITY	c5	F3	Negative	20	2.15718	<0.001	0.00150075
REACTOME_TRANSFERRIN_ENDOCYTOSIS_AND_RECYCLING	c2	F3	Negative	19	2.15058	<0.001	0.000964355
GO_CELLULAR_MONOVALENT_INORGANIC_CATION_HOMEOSTASIS	c5	F3	Negative	59	2.14938	<0.001	0.00152182
GO_PHAGOSOME_ACIDIFICATION	c5	F3	Negative	17	2.14523	<0.001	0.0013316
REACTOME_LIGAND_GATED_ION_CHANNEL_TRANSPORT	c2	F3	Negative	15	2.14499	<0.001	0.000982116
GO_TRIVALENT_INORGANIC_CATION_TRANSPORT	c5	F3	Negative	26	2.1377	<0.001	0.00157536
GO_REGULATION_OF_PH	c5	F3	Negative	59	2.13537	<0.001	0.00150503
GO_SODIUM_ION_TRANSMEMBRANE_TRANSPORT	c5	F3	Negative	59	2.1199	<0.001	0.00185075
GO_AXONAL_FASCICULATION	c5	F3	Negative	17	2.11268	<0.001	0.00199154
GO_REGULATION_OF_POSTSYNAPTIC_MEMBRANE_POTENTIAL	c5	F3	Negative	46	2.11268	<0.001	0.00183835
REACTOME_INSULIN_RECEPTOR_RECYCLING	c2	F3	Negative	16	2.10537	<0.001	0.00138257
GO_IRON_ION_TRANSPORT	c5	F3	Negative	33	2.09056	<0.001	0.00253104
GO_TOXIN_TRANSPORT	c5	F3	Negative	31	2.08217	<0.001	0.00253727
GO_NEURON_RECOGNITION	c5	F3	Negative	26	2.07633	<0.001	0.00276556
GO_INORGANIC_ANION_TRANSMEMBRANE_TRANSPORTER_ACTIVITY	c5	F3	Negative	80	2.07534	<0.001	0.00548127
GO_UNFOLDED_PROTEIN_BINDING	c5	F3	Negative	73	2.03721	<0.001	0.00564976
GO_NEUROPEPTIDE_RECEPTOR_ACTIVITY	c5	F3	Negative	26	2.03368	<0.001	0.00451981
REACTOME_GABA_SYNTHESIS_RELEASE_REUPTAKE_AND_DEGRADATION	c2	F3	Negative	16	2.01722	<0.001	0.00493552
GO_POSITIVE_REGULATION_OF_SYNAPSE_ASSEMBLY	c5	F3	Negative	43	2.01044	<0.001	0.00900341
GO_MONOVALENT_INORGANIC_CATION_HOMEOSTASIS	c5	F3	Negative	76	2.00474	<0.001	0.00943178
GO_GLUTAMATE_METABOLIC_PROCESS	c5	F3	Negative	17	2.00231	0.00179211	0.00916895
GO_INORGANIC_ANION_TRANSPORT	c5	F3	Negative	81	1.99047	<0.001	0.0104819
KEGG_SPLICEOSOME	c2	F3	Negative	96	1.98758	<0.001	0.00756863
REACTOME_GLUCOSE_METABOLISM	c2	F3	Negative	45	1.98368	<0.001	0.0063352
GO_CATION_TRANSPORTING_ATPASE_ACTIVITY	c5	F3	Negative	43	1.98035	<0.001	0.00811555
KEGG_VIBRIO_CHOLERAE_INFECTION	c2	F3	Negative	37	1.97774	<0.001	0.00448276
GO_PH_REDUCTION	c5	F3	Negative	23	1.9675	<0.001	0.0133141
GO_ANION_CHANNEL_ACTIVITY	c5	F3	Negative	56	1.96044	<0.001	0.00963833
REACTOME_MRNA_PROCESSING	c2	F3	Negative	120	1.95394	<0.001	0.00799696
REACTOME_DARPP_32_EVENTS	c2	F3	Negative	16	1.9507	<0.001	0.00722194
GO_REGULATION_OF_SYNAPSE_ASSEMBLY	c5	F3	Negative	55	1.94981	<0.001	0.0168885
GO_SODIUM_CHANNEL_ACTIVITY	c5	F3	Negative	26	1.9471	<0.001	0.00987599
REACTOME_ION_CHANNEL_TRANSPORT	c2	F3	Negative	39	1.94442	<0.001	0.00679185
GO_SYNAPTIC_SIGNALING	c5	F3	Negative	301	1.94293	<0.001	0.0178845
GO__DE_NOVO_PROTEIN_FOLDING	c5	F3	Negative	16	1.94179	<0.001	0.017507
KEGG_ALANINE_ASPARTATE_AND_GLUTAMATE_METABOLISM	c2	F3	Negative	25	1.93955	0.00175747	0.00579105
GO_SODIUM_ION_TRANSMEMBRANE_TRANSPORTER_ACTIVITY	c5	F3	Negative	85	1.93737	<0.001	0.010045
REACTOME_GLUCONEOGENESIS	c2	F3	Negative	22	1.93545	<0.001	0.00698264
GO_CHLORIDE_TRANSPORT	c5	F3	Negative	62	1.92276	<0.001	0.0212892
GO_GAMMA_AMINOBUTYRIC_ACID_SIGNALING_PATHWAY	c5	F3	Negative	16	1.92258	<0.001	0.0206058
GO_REGULATION_OF_CELLULAR_RESPONSE_TO_HEAT	c5	F3	Negative	64	1.89308	0.00343643	0.0294729
GO_TRANSLATION_INITIATION_FACTOR_ACTIVITY	c5	F3	Negative	35	1.89301	<0.001	0.0176668
GO_INNERVATION	c5	F3	Negative	17	1.88699	<0.001	0.0307557
GO_ATPASE_COUPLED_ION_TRANSMEMBRANE_TRANSPORTER_ACTIVITY	c5	F3	Negative	49	1.88587	<0.001	0.0181101
GO_RIBONUCLEOPROTEIN_COMPLEX_BINDING	c5	F3	Negative	65	1.88397	<0.001	0.016951
REACTOME_PROTEIN_FOLDING	c2	F3	Negative	37	1.88308	<0.001	0.0125362
GO_PEPTIDE_RECEPTOR_ACTIVITY	c5	F3	Negative	63	1.87596	<0.001	0.0176176
REACTOME_PROCESSING_OF_CAPPED_INTRON_CONTAINING_PRE_MRNA	c2	F3	Negative	106	1.87047	<0.001	0.0139832
GO_NEUROPEPTIDE_HORMONE_ACTIVITY	c5	F3	Negative	17	1.86676	0.00189394	0.0185748
GO_NEGATIVE_REGULATION_OF_RESPONSE_TO_ENDOPLASMIC_RETICULUM_STRESS	c5	F3	Negative	31	1.86625	<0.001	0.0394295
GO_IONOTROPIC_GLUTAMATE_RECEPTOR_SIGNALING_PATHWAY	c5	F3	Negative	22	1.8654	<0.001	0.0384668
GO_AMINO_ACID_ACTIVATION	c5	F3	Negative	44	1.8618	0.00176991	0.0391009
REACTOME_NEUROTRANSMITTER_RELEASE_CYCLE	c2	F3	Negative	28	1.85573	0.00170648	0.0160468
GO_REGULATION_OF_TRANSLATIONAL_INITIATION	c5	F3	Negative	60	1.84705	<0.001	0.0446769
GO_TRNA_AMINOACYLATION	c5	F3	Negative	44	1.84432	0.00171821	0.0449579
REACTOME_IRON_UPTAKE_AND_TRANSPORT	c2	F3	Negative	26	1.84349	0.00172712	0.017275
GO_BICARBONATE_TRANSPORT	c5	F3	Negative	25	1.83972	0.00367647	0.0460544
GO_ACTIVE_TRANSMEMBRANE_TRANSPORTER_ACTIVITY	c5	F3	Negative	231	1.83858	<0.001	0.0236918
GO_MRNA_PROCESSING	c5	F3	Negative	308	1.83254	<0.001	0.0492288
GO_SOLUTE_CATION_ANTIPORTER_ACTIVITY	c5	F3	Negative	24	1.83109	0.00342466	0.0239796
GO_NEUROTRANSMITTER_RECEPTOR_ACTIVITY	c5	F3	Negative	48	1.8243	<0.001	0.0247664
GO_POSITIVE_REGULATION_OF_CATION_CHANNEL_ACTIVITY	c5	F3	Negative	17	1.82415	<0.001	0.0523102
KEGG_PORPHYRIN_AND_CHLOROPHYLL_METABOLISM	c2	F3	Negative	20	1.82372	<0.001	0.0197945
REACTOME_PYRUVATE_METABOLISM_AND_CITRIC_ACID_TCA_CYCLE	c2	F3	Negative	34	1.81435	0.0015748	0.0232757
GO_CHAPERONE_BINDING	c5	F3	Negative	65	1.81264	<0.001	0.0267387
GO_TRNA_METABOLIC_PROCESS	c5	F3	Negative	143	1.80384	<0.001	0.0652051
GO_SPLICEOSOMAL_COMPLEX_ASSEMBLY	c5	F3	Negative	42	1.79917	0.00175747	0.066965
GO_ATPASE_REGULATOR_ACTIVITY	c5	F3	Negative	26	1.78723	0.00179856	0.0328331
KEGG_BETA_ALANINE_METABOLISM	c2	F3	Negative	16	1.78562	0.00187266	0.0230104
GO_ASPARTATE_FAMILY_AMINO_ACID_BIOSYNTHETIC_PROCESS	c5	F3	Negative	19	1.78433	0.00359066	0.0767576
GO_LIGASE_ACTIVITY_FORMING_CARBON_OXYGEN_BONDS	c5	F3	Negative	39	1.78211	0.00178571	0.03307
REACTOME_TRANSPORT_OF_MATURE_TRANSCRIPT_TO_CYTOPLASM	c2	F3	Negative	43	1.78208	0.0034965	0.0319492
GO_GLUTAMATE_RECEPTOR_ACTIVITY	c5	F3	Negative	22	1.77392	0.00521739	0.0343969
REACTOME_FORMATION_OF_INCISION_COMPLEX_IN_GG_NER	c2	F3	Negative	17	1.77171	0.00369004	0.03408
KEGG_NEUROACTIVE_LIGAND_RECEPTOR_INTERACTION	c2	F3	Negative	143	1.77133	<0.001	0.0225221
GO_RESPONSE_TO_ENDOPLASMIC_RETICULUM_STRESS	c5	F3	Negative	176	1.76811	<0.001	0.0880174
GO_CATION_CATION_ANTIPORTER_ACTIVITY	c5	F3	Negative	21	1.76721	0.00361011	0.0358677
REACTOME_HIV_INFECTION	c2	F3	Negative	154	1.76546	<0.001	0.0342351
GO_TRANSMITTER_GATED_CHANNEL_ACTIVITY	c5	F3	Negative	24	1.76367	0.00176367	0.0356101
REACTOME_PEPTIDE_LIGAND_BINDING_RECEPTORS	c2	F3	Negative	69	1.76326	<0.001	0.0332598
GO_VOLTAGE_GATED_SODIUM_CHANNEL_ACTIVITY	c5	F3	Negative	15	1.75982	0.00525394	0.035487
REACTOME_GLYCOLYSIS	c2	F3	Negative	20	1.75735	0.0107914	0.0338083
GO_REGULATION_OF_MRNA_SPLICING_VIA_SPLICEOSOME	c5	F3	Negative	47	1.75672	0.00172117	0.0966779
GO_SECONDARY_ACTIVE_TRANSMEMBRANE_TRANSPORTER_ACTIVITY	c5	F3	Negative	152	1.75591	<0.001	0.0353273
GO_RNA_SPLICING_VIA_TRANSESTERIFICATION_REACTIONS	c5	F3	Negative	202	1.75566	<0.001	0.0956389
GO_GLUTAMINE_FAMILY_AMINO_ACID_METABOLIC_PROCESS	c5	F3	Negative	41	1.75445	0.00524476	0.0947723
GO_TRICARBOXYLIC_ACID_METABOLIC_PROCESS	c5	F3	Negative	29	1.75025	<0.001	0.0964972
GO_REGULATION_OF_ACTIVIN_RECEPTOR_SIGNALING_PATHWAY	c5	F3	Negative	15	1.74885	0.00690846	0.0955943
GO_AMINO_ACID_BINDING	c5	F3	Negative	74	1.7462	<0.001	0.0376421
GO_PROTEIN_FOLDING	c5	F3	Negative	168	1.74058	<0.001	0.101841
GO_FEAR_RESPONSE	c5	F3	Negative	24	1.73768	0.00707965	0.102606
GO_ER_NUCLEUS_SIGNALING_PATHWAY	c5	F3	Negative	25	1.73749	0.00175131	0.10056
GO_GATED_CHANNEL_ACTIVITY	c5	F3	Negative	207	1.73634	<0.001	0.0399333
GO_TRNA_PROCESSING	c5	F3	Negative	91	1.73215	<0.001	0.103869
REACTOME_MRNA_SPLICING	c2	F3	Negative	80	1.72849	<0.001	0.0432535
GO_ATPASE_ACTIVITY_COUPLED_TO_TRANSMEMBRANE_MOVEMENT_OF_IONS_PHOSPHORYLATIVE_MECHANISM	c5	F3	Negative	23	1.72848	0.00170358	0.041795
GO_CELL_CELL_SIGNALING	c5	F3	Negative	471	1.7275	<0.001	0.107276
GO_LIGAND_GATED_CHANNEL_ACTIVITY	c5	F3	Negative	86	1.72695	<0.001	0.0409312
KEGG_AMINOACYL_TRNA_BIOSYNTHESIS	c2	F3	Negative	38	1.72538	0.00683761	0.0300263
REACTOME_INTERACTIONS_OF_VPR_WITH_HOST_CELLULAR_PROTEINS	c2	F3	Negative	28	1.72466	0.00353982	0.0434392
KEGG_PROTEIN_EXPORT	c2	F3	Negative	16	1.72384	0.0108108	0.0264465
GO_POSITIVE_REGULATION_OF_BLOOD_CIRCULATION	c5	F3	Negative	59	1.72339	0.00350263	0.109782
GO_NEGATIVE_REGULATION_OF_FATTY_ACID_METABOLIC_PROCESS	c5	F3	Negative	15	1.72335	0.00526316	0.107688
GO_INORGANIC_ION_TRANSMEMBRANE_TRANSPORT	c5	F3	Negative	376	1.72136	<0.001	0.108139
GO_MULTICELLULAR_ORGANISMAL_RESPONSE_TO_STRESS	c5	F3	Negative	50	1.72097	0.00173611	0.106529
GO_PYRUVATE_METABOLIC_PROCESS	c5	F3	Negative	43	1.71853	0.00350877	0.107113
GO_ACTIVE_ION_TRANSMEMBRANE_TRANSPORTER_ACTIVITY	c5	F3	Negative	119	1.7152	<0.001	0.0436316
GO_REGULATION_OF_COENZYME_METABOLIC_PROCESS	c5	F3	Negative	39	1.71401	0.00866551	0.110285
GO_ER_ASSOCIATED_UBIQUITIN_DEPENDENT_PROTEIN_CATABOLIC_PROCESS	c5	F3	Negative	52	1.71361	0.00176367	0.108907
REACTOME_TRNA_AMINOACYLATION	c2	F3	Negative	38	1.71142	0.00902527	0.0483188
REACTOME_METABOLISM_OF_NON_CODING_RNA	c2	F3	Negative	39	1.71015	0.00175131	0.047165
GO_DICARBOXYLIC_ACID_METABOLIC_PROCESS	c5	F3	Negative	71	1.7077	0.00175747	0.113584
GO_CEREBELLAR_PURKINJE_CELL_LAYER_DEVELOPMENT	c5	F3	Negative	20	1.70555	0.0034188	0.114158
GO_EXTRACELLULAR_GLUTAMATE_GATED_ION_CHANNEL_ACTIVITY	c5	F3	Negative	18	1.70456	0.0106762	0.0477308
GO_SYMPORTER_ACTIVITY	c5	F3	Negative	93	1.70429	0.00166113	0.0464
GO_NEURON_NEURON_SYNAPTIC_TRANSMISSION	c5	F3	Negative	45	1.70018	0.00180505	0.118664
GO_EXCITATORY_EXTRACELLULAR_LIGAND_GATED_ION_CHANNEL_ACTIVITY	c5	F3	Negative	37	1.69557	0.0017452	0.0483458
GO_REGULATION_OF_COFACTOR_METABOLIC_PROCESS	c5	F3	Negative	39	1.69469	0.00722022	0.123666
GO_CELL_RECOGNITION	c5	F3	Negative	65	1.69053	0.00165563	0.126386
GO_NEGATIVE_REGULATION_OF_NOTCH_SIGNALING_PATHWAY	c5	F3	Negative	23	1.69045	0.0124555	0.124492
GO_POSITIVE_REGULATION_OF_RNA_SPLICING	c5	F3	Negative	17	1.68774	0.0052356	0.125735
KEGG_PYRUVATE_METABOLISM	c2	F3	Negative	29	1.68415	0.00517241	0.0367273
GO_RNA_SPLICING	c5	F3	Negative	266	1.68223	<0.001	0.130598
GO_NEGATIVE_REGULATION_OF_ENDOPLASMIC_RETICULUM_STRESS_INDUCED_INTRINSIC_APOPTOTIC_SIGNALING_PATHWAY	c5	F3	Negative	16	1.6776	0.0106383	0.134149
KEGG_CITRATE_CYCLE_TCA_CYCLE	c2	F3	Negative	25	1.67582	0.00742115	0.0358137
GO_ANION_TRANSMEMBRANE_TRANSPORTER_ACTIVITY	c5	F3	Negative	186	1.67379	<0.001	0.0584053
GO_GLUTAMATE_RECEPTOR_SIGNALING_PATHWAY	c5	F3	Negative	35	1.67043	0.0105634	0.141522
GO_MONOVALENT_INORGANIC_CATION_TRANSPORT	c5	F3	Negative	271	1.66854	<0.001	0.142158
KEGG_ANTIGEN_PROCESSING_AND_PRESENTATION	c2	F3	Negative	29	1.66764	0.0120898	0.0353213
GO_AEROBIC_RESPIRATION	c5	F3	Negative	41	1.66673	0.0143885	0.142304
REACTOME_HIV_LIFE_CYCLE	c2	F3	Negative	91	1.66466	<0.001	0.0702523
REACTOME_BRANCHED_CHAIN_AMINO_ACID_CATABOLISM	c2	F3	Negative	15	1.66444	0.0181159	0.0677252
REACTOME_LATE_PHASE_OF_HIV_LIFE_CYCLE	c2	F3	Negative	82	1.66178	0.00494234	0.0672267
GO_REGULATION_OF_ALTERNATIVE_MRNA_SPLICING_VIA_SPLICEOSOME	c5	F3	Negative	24	1.6614	0.0137457	0.147322
GO_CELLULAR_AMINO_ACID_CATABOLIC_PROCESS	c5	F3	Negative	73	1.66122	0.00164474	0.145545
GO_ANION_TRANSMEMBRANE_TRANSPORT	c5	F3	Negative	165	1.66033	<0.001	0.144704
GO_EXCITATORY_POSTSYNAPTIC_POTENTIAL	c5	F3	Negative	24	1.66016	0.0115702	0.142988
GO_MONOVALENT_INORGANIC_CATION_TRANSMEMBRANE_TRANSPORTER_ACTIVITY	c5	F3	Negative	221	1.6596	<0.001	0.0647056
GO_RNA_METHYLTRANSFERASE_ACTIVITY	c5	F3	Negative	31	1.65887	0.00701754	0.0636228
GO_NEUROTRANSMITTER_TRANSPORT	c5	F3	Negative	116	1.65822	<0.001	0.143545
GO_BASAL_TRANSCRIPTION_MACHINERY_BINDING	c5	F3	Negative	22	1.65688	0.00175131	0.063118
REACTOME_MRNA_3_END_PROCESSING	c2	F3	Negative	26	1.65372	0.00891266	0.0700274
GO_RNA_POLYMERASE_II_CORE_BINDING	c5	F3	Negative	15	1.65187	0.0239411	0.0647821
GO_CLATHRIN_BINDING	c5	F3	Negative	51	1.64344	0.00525394	0.0697099
GO_REGULATION_OF_SYNAPSE_STRUCTURE_OR_ACTIVITY	c5	F3	Negative	189	1.64181	<0.001	0.164515
GO_ION_HOMEOSTASIS	c5	F3	Negative	372	1.63807	<0.001	0.167875
GO_MONOSACCHARIDE_BIOSYNTHETIC_PROCESS	c5	F3	Negative	39	1.63767	0.017452	0.166305
GO_NEURONAL_ACTION_POTENTIAL	c5	F3	Negative	15	1.63762	0.0185874	0.164263
REACTOME_REGULATION_OF_GLUCOKINASE_BY_GLUCOKINASE_REGULATORY_PROTEIN	c2	F3	Negative	24	1.63759	0.0183824	0.0794179
REACTOME_TRANSPORT_OF_MATURE_MRNA_DERIVED_FROM_AN_INTRONLESS_TRANSCRIPT	c2	F3	Negative	29	1.63759	0.00998336	0.076856
GO_SINGLE_FERTILIZATION	c5	F3	Negative	40	1.63723	0.015625	0.162633
GO_PASSIVE_TRANSMEMBRANE_TRANSPORTER_ACTIVITY	c5	F3	Negative	286	1.63649	<0.001	0.0721657
REACTOME_TRANSMISSION_ACROSS_CHEMICAL_SYNAPSES	c2	F3	Negative	151	1.635	<0.001	0.0762378
GO_RESPONSE_TO_TOPOLOGICALLY_INCORRECT_PROTEIN	c5	F3	Negative	122	1.63492	0.00174216	0.164169
GO_ANTIGEN_BINDING	c5	F3	Negative	21	1.63422	0.0164234	0.0717421
GO_TETRAPYRROLE_METABOLIC_PROCESS	c5	F3	Negative	38	1.63357	0.010582	0.16414
GO_PEPTIDE_HORMONE_PROCESSING	c5	F3	Negative	20	1.6287	0.0238532	0.169406
GO_FEEDING_BEHAVIOR	c5	F3	Negative	47	1.62391	0.0127042	0.174633
REACTOME_RNA_POL_II_TRANSCRIPTION	c2	F3	Negative	79	1.62219	0.0017452	0.0830586
REACTOME_TRANSPORT_OF_RIBONUCLEOPROTEINS_INTO_THE_HOST_NUCLEUS	c2	F3	Negative	24	1.62207	0.0198915	0.0808168
REACTOME_HOST_INTERACTIONS_OF_HIV_FACTORS	c2	F3	Negative	96	1.62188	0.00347222	0.0786758
REACTOME_PURINE_METABOLISM	c2	F3	Negative	28	1.62058	0.0170358	0.077467
GO_EXPLORATION_BEHAVIOR	c5	F3	Negative	19	1.61881	0.0215054	0.18066
GO_METAL_ION_TRANSPORT	c5	F3	Negative	367	1.61822	<0.001	0.179491
GO_ADULT_LOCOMOTORY_BEHAVIOR	c5	F3	Negative	59	1.61437	0.00346021	0.183611
GO_ALPHA_AMINO_ACID_BIOSYNTHETIC_PROCESS	c5	F3	Negative	49	1.61425	0.00869565	0.181683
KEGG_BASAL_TRANSCRIPTION_FACTORS	c2	F3	Negative	23	1.61424	0.0171527	0.0530591
GO_ACUTE_PHASE_RESPONSE	c5	F3	Negative	15	1.614	0.023766	0.179979
GO_REGULATION_OF_DNA_TEMPLATED_TRANSCRIPTION_ELONGATION	c5	F3	Negative	33	1.61343	0.00884956	0.178828
GO_POSITIVE_REGULATION_OF_MUSCLE_HYPERTROPHY	c5	F3	Negative	18	1.61124	0.0183486	0.180131
GO_CELLULAR_PROTEIN_COMPLEX_DISASSEMBLY	c5	F3	Negative	98	1.60906	<0.001	0.181278
REACTOME_L1CAM_INTERACTIONS	c2	F3	Negative	70	1.60297	0.00168919	0.0871522
GO_DNA_TEMPLATED_TRANSCRIPTION_ELONGATION	c5	F3	Negative	77	1.60284	0.00511073	0.18471
GO_NEGATIVE_REGULATION_OF_COAGULATION	c5	F3	Negative	27	1.60058	0.0182815	0.183996
GO_MULTI_ORGANISM_REPRODUCTIVE_BEHAVIOR	c5	F3	Negative	17	1.60049	0.0246046	0.182226
GO_POSITIVE_REGULATION_OF_HEART_CONTRACTION	c5	F3	Negative	24	1.60041	0.0196078	0.180511
GO_CARDIAC_MUSCLE_CELL_ACTION_POTENTIAL	c5	F3	Negative	28	1.6003	0.0141343	0.178903
GO_POSITIVE_REGULATION_OF_CARDIAC_MUSCLE_HYPERTROPHY	c5	F3	Negative	18	1.60015	0.0198556	0.177352
GO_PROTEIN_DEPOLYMERIZATION	c5	F3	Negative	15	1.59897	0.0277264	0.177285
GO_BEHAVIOR	c5	F3	Negative	372	1.59891	<0.001	0.175625
GO_CEREBELLAR_CORTEX_FORMATION	c5	F3	Negative	18	1.59433	0.0255941	0.180891
KEGG_RIBOSOME	c2	F3	Positive	53	3.15969	<0.001	<0.001
REACTOME_PEPTIDE_CHAIN_ELONGATION	c2	F3	Positive	49	3.15496	<0.001	<0.001
REACTOME_3_UTR_MEDIATED_TRANSLATIONAL_REGULATION	c2	F3	Positive	64	3.03598	<0.001	<0.001
REACTOME_INFLUENZA_VIRAL_RNA_TRANSCRIPTION_AND_REPLICATION	c2	F3	Positive	65	2.97304	<0.001	<0.001
GO_ESTABLISHMENT_OF_PROTEIN_LOCALIZATION_TO_ENDOPLASMIC_RETICULUM	c5	F3	Positive	66	2.9188	<0.001	<0.001
REACTOME_SRP_DEPENDENT_COTRANSLATIONAL_PROTEIN_TARGETING_TO_MEMBRANE	c2	F3	Positive	68	2.88243	<0.001	<0.001
REACTOME_FORMATION_OF_THE_TERNARY_COMPLEX_AND_SUBSEQUENTLY_THE_43S_COMPLEX	c2	F3	Positive	29	2.87013	<0.001	<0.001
GO_PROTEIN_LOCALIZATION_TO_ENDOPLASMIC_RETICULUM	c5	F3	Positive	81	2.84925	<0.001	<0.001
REACTOME_NONSENSE_MEDIATED_DECAY_ENHANCED_BY_THE_EXON_JUNCTION_COMPLEX	c2	F3	Positive	67	2.82953	<0.001	<0.001
GO_NUCLEAR_TRANSCRIBED_MRNA_CATABOLIC_PROCESS_NONSENSE_MEDIATED_DECAY	c5	F3	Positive	79	2.78494	<0.001	<0.001
REACTOME_ACTIVATION_OF_THE_MRNA_UPON_BINDING_OF_THE_CAP_BINDING_COMPLEX_AND_EIFS_AND_SUBSEQUENT_BINDING_TO_43S	c2	F3	Positive	36	2.70842	<0.001	<0.001
GO_PROTEIN_TARGETING_TO_MEMBRANE	c5	F3	Positive	104	2.62702	<0.001	<0.001
REACTOME_TRANSLATION	c2	F3	Positive	95	2.55289	<0.001	<0.001
GO_MULTI_ORGANISM_METABOLIC_PROCESS	c5	F3	Positive	93	2.52282	<0.001	<0.001
GO_TRANSLATIONAL_INITIATION	c5	F3	Positive	93	2.50731	<0.001	<0.001
REACTOME_INFLUENZA_LIFE_CYCLE	c2	F3	Positive	94	2.4712	<0.001	<0.001
GO_STRUCTURAL_CONSTITUENT_OF_RIBOSOME	c5	F3	Positive	141	2.27065	<0.001	0.00276042
REACTOME_EXTRACELLULAR_MATRIX_ORGANIZATION	c2	F3	Positive	58	2.25957	<0.001	0.000104598
GO_RNA_CATABOLIC_PROCESS	c5	F3	Positive	153	2.23851	<0.001	0.00297902
REACTOME_GPVI_MEDIATED_ACTIVATION_CASCADE	c2	F3	Positive	27	2.22979	<0.001	9.50888e-05
GO_CILIUM_MOVEMENT	c5	F3	Positive	25	2.20146	<0.001	0.00420283
GO_MULTICELLULAR_ORGANISMAL_MACROMOLECULE_METABOLIC_PROCESS	c5	F3	Positive	49	2.16295	<0.001	0.0063093
GO_REGULATION_OF_B_CELL_PROLIFERATION	c5	F3	Positive	29	2.15843	<0.001	0.00614347
REACTOME_COLLAGEN_FORMATION	c2	F3	Positive	48	2.14826	<0.001	0.000429694
REACTOME_G_PROTEIN_BETA_GAMMA_SIGNALLING	c2	F3	Positive	26	2.1312	<0.001	0.000563026
GO_ESTABLISHMENT_OF_PROTEIN_LOCALIZATION_TO_MEMBRANE	c5	F3	Positive	188	2.12345	<0.001	0.00845267
GO_POSITIVE_REGULATION_OF_B_CELL_PROLIFERATION	c5	F3	Positive	20	2.0713	<0.001	0.0130746
REACTOME_METABOLISM_OF_MRNA	c2	F3	Positive	148	2.06549	<0.001	0.00132233
GO_VIRAL_LIFE_CYCLE	c5	F3	Positive	188	2.04549	<0.001	0.0175409
GO_KIDNEY_MORPHOGENESIS	c5	F3	Positive	54	2.03791	<0.001	0.0184326
GO_BRANCHING_INVOLVED_IN_URETERIC_BUD_MORPHOGENESIS	c5	F3	Positive	29	2.02019	<0.001	0.0204658
GO_REGULATION_OF_ARF_PROTEIN_SIGNAL_TRANSDUCTION	c5	F3	Positive	15	2.01094	<0.001	0.021577
REACTOME_G_BETA_GAMMA_SIGNALLING_THROUGH_PI3KGAMMA	c2	F3	Positive	23	2.00082	<0.001	0.00334921
GO_ISOPRENOID_BINDING	c5	F3	Positive	17	1.99256	<0.001	0.0311344
GO_PURINERGIC_RECEPTOR_SIGNALING_PATHWAY	c5	F3	Positive	17	1.94961	<0.001	0.0453227
GO_NEPHRON_DEVELOPMENT	c5	F3	Positive	83	1.94813	<0.001	0.0435711
GO_REGULATION_OF_ANTIGEN_RECEPTOR_MEDIATED_SIGNALING_PATHWAY	c5	F3	Positive	26	1.94111	<0.001	0.0453092
GO_LYMPHOCYTE_DIFFERENTIATION	c5	F3	Positive	121	1.93315	<0.001	0.0465153
GO_LEUKOCYTE_CELL_CELL_ADHESION	c5	F3	Positive	138	1.93135	<0.001	0.0453502
GO_EXTRACELLULAR_STRUCTURE_ORGANIZATION	c5	F3	Positive	222	1.93	<0.001	0.0440777
GO_POSITIVE_REGULATION_OF_B_CELL_ACTIVATION	c5	F3	Positive	38	1.92423	<0.001	0.0449863
GO_MESONEPHRIC_TUBULE_MORPHOGENESIS	c5	F3	Positive	33	1.9186	<0.001	0.0457787
GO_INTRINSIC_APOPTOTIC_SIGNALING_PATHWAY_IN_RESPONSE_TO_DNA_DAMAGE_BY_P53_CLASS_MEDIATOR	c5	F3	Positive	23	1.90357	<0.001	0.0515609
GO_MOTOR_ACTIVITY	c5	F3	Positive	92	1.8985	<0.001	0.0702627
GO_NATURAL_KILLER_CELL_ACTIVATION	c5	F3	Positive	17	1.89232	<0.001	0.0569908
GO_COLLAGEN_FIBRIL_ORGANIZATION	c5	F3	Positive	31	1.88945	<0.001	0.0564711
GO_PROTEIN_LOCALIZATION_TO_MEMBRANE	c5	F3	Positive	274	1.88487	<0.001	0.0570262
GO_METANEPHROS_DEVELOPMENT	c5	F3	Positive	54	1.88099	<0.001	0.0575437
GO_MULTICELLULAR_ORGANISM_METABOLIC_PROCESS	c5	F3	Positive	58	1.85527	0.00230947	0.0724432
GO_NEPHRON_EPITHELIUM_DEVELOPMENT	c5	F3	Positive	64	1.85424	<0.001	0.0708879
KEGG_ECM_RECEPTOR_INTERACTION	c2	F3	Positive	73	1.85087	<0.001	0.0724624
GO_NEGATIVE_REGULATION_OF_INTERLEUKIN_6_PRODUCTION	c5	F3	Positive	16	1.85039	0.00457666	0.0711439
GO_T_CELL_DIFFERENTIATION	c5	F3	Positive	70	1.84774	<0.001	0.0709535
GO_UROGENITAL_SYSTEM_DEVELOPMENT	c5	F3	Positive	215	1.83422	<0.001	0.077827
GO_GLOMERULUS_DEVELOPMENT	c5	F3	Positive	40	1.8252	<0.001	0.0834753
GO_REGULATION_OF_PHAGOCYTOSIS	c5	F3	Positive	42	1.82084	<0.001	0.085148
GO_MICROTUBULE_MOTOR_ACTIVITY	c5	F3	Positive	57	1.81924	<0.001	0.129615
GO_EMBRYONIC_EYE_MORPHOGENESIS	c5	F3	Positive	25	1.81677	0.00235294	0.0859622
GO_EYE_MORPHOGENESIS	c5	F3	Positive	91	1.81486	<0.001	0.0853744
REACTOME_SEMA4D_IN_SEMAPHORIN_SIGNALING	c2	F3	Positive	26	1.80034	0.00429185	0.0358902
KEGG_VEGF_SIGNALING_PATHWAY	c2	F3	Positive	53	1.79845	0.00247525	0.074301
GO_RRNA_METABOLIC_PROCESS	c5	F3	Positive	179	1.79156	<0.001	0.1045
GO_B_CELL_RECEPTOR_SIGNALING_PATHWAY	c5	F3	Positive	25	1.79112	0.00219298	0.102203
GO_REGULATION_OF_B_CELL_ACTIVATION	c5	F3	Positive	60	1.7884	<0.001	0.102804
GO_STRAND_DISPLACEMENT	c5	F3	Positive	22	1.78806	0.00221729	0.100661
GO_REGULATION_OF_MYOTUBE_DIFFERENTIATION	c5	F3	Positive	32	1.78608	0.00248139	0.100202
GO_LYMPHOCYTE_ACTIVATION	c5	F3	Positive	198	1.78411	<0.001	0.0996378
GO_INTEGRIN_MEDIATED_SIGNALING_PATHWAY	c5	F3	Positive	62	1.78049	<0.001	0.10104
GO_REGULATION_OF_LEUKOCYTE_DIFFERENTIATION	c5	F3	Positive	139	1.78043	<0.001	0.0989195
GO_AXONEME_ASSEMBLY	c5	F3	Positive	25	1.77881	0.00833333	0.0984449
GO_I_KAPPAB_KINASE_NF_KAPPAB_SIGNALING	c5	F3	Positive	50	1.77813	<0.001	0.097192
GO_BRANCHING_MORPHOGENESIS_OF_AN_EPITHELIAL_TUBE	c5	F3	Positive	96	1.7781	<0.001	0.0952324
REACTOME_A_TETRASACCHARIDE_LINKER_SEQUENCE_IS_REQUIRED_FOR_GAG_SYNTHESIS	c2	F3	Positive	21	1.77618	0.00643777	0.042268
GO_REGULATION_OF_ACTIVATED_T_CELL_PROLIFERATION	c5	F3	Positive	20	1.77275	0.00228311	0.0981691
GO_NEGATIVE_REGULATION_OF_MYOBLAST_DIFFERENTIATION	c5	F3	Positive	15	1.77235	0.00444444	0.0965849
GO_MICROTUBULE_BUNDLE_FORMATION	c5	F3	Positive	45	1.77102	0.00465116	0.0958671
REACTOME_MEIOTIC_RECOMBINATION	c2	F3	Positive	25	1.76938	0.0113895	0.0425365
GO_EXTRACELLULAR_MATRIX_STRUCTURAL_CONSTITUENT	c5	F3	Positive	56	1.76871	0.00471698	0.164669
GO_LEUKOCYTE_ACTIVATION	c5	F3	Positive	243	1.76572	<0.001	0.0987804
GO_EMBRYONIC_CAMERA_TYPE_EYE_MORPHOGENESIS	c5	F3	Positive	17	1.76224	0.00487805	0.100008
GO_ORGANIC_CYCLIC_COMPOUND_CATABOLIC_PROCESS	c5	F3	Positive	269	1.76215	<0.001	0.0982315
GO_POSITIVE_REGULATION_OF_PHOSPHATASE_ACTIVITY	c5	F3	Positive	20	1.76177	0.00228833	0.0967482
GO_SCHWANN_CELL_DEVELOPMENT	c5	F3	Positive	21	1.76143	0.0091954	0.0952342
GO_CELL_ACTIVATION	c5	F3	Positive	343	1.75805	<0.001	0.0966583
GO_RIBOSOMAL_SMALL_SUBUNIT_BIOGENESIS	c5	F3	Positive	38	1.75804	0.0046083	0.0950201
REACTOME_METABOLISM_OF_RNA	c2	F3	Positive	184	1.75085	<0.001	0.0465807
GO_REGULATION_OF_T_HELPER_CELL_DIFFERENTIATION	c5	F3	Positive	16	1.74853	0.0119048	0.101411
GO_ASTROCYTE_DIFFERENTIATION	c5	F3	Positive	28	1.74842	0.0136054	0.0998058
GO_GLIOGENESIS	c5	F3	Positive	133	1.74761	<0.001	0.0988359
GO_REGULATION_OF_LEUKOCYTE_APOPTOTIC_PROCESS	c5	F3	Positive	49	1.74743	0.00235849	0.0973406
GO_ADAPTIVE_IMMUNE_RESPONSE_BASED_ON_SOMATIC_RECOMBINATION_OF_IMMUNE_RECEPTORS_BUILT_FROM_IMMUNOGLOBULIN_SUPERFAMILY_DOMAINS	c5	F3	Positive	63	1.74503	0.00239234	0.0981238
GO_SINGLE_ORGANISM_CELL_ADHESION	c5	F3	Positive	278	1.74413	<0.001	0.0975619
GO_REGULATION_OF_LYMPHOCYTE_APOPTOTIC_PROCESS	c5	F3	Positive	32	1.74326	0.00240385	0.0969277
GO_POSITIVE_REGULATION_OF_CD4_POSITIVE_ALPHA_BETA_T_CELL_ACTIVATION	c5	F3	Positive	18	1.74289	0.00915332	0.0957252
GO_MUSCLE_CELL_MIGRATION	c5	F3	Positive	15	1.74121	0.018648	0.0954575
KEGG_NATURAL_KILLER_CELL_MEDIATED_CYTOTOXICITY	c2	F3	Positive	63	1.73831	<0.001	0.091006
GO_REGULATION_OF_PROTEIN_DEACETYLATION	c5	F3	Positive	26	1.73714	0.0184757	0.0973156
GO_GLIAL_CELL_DIFFERENTIATION	c5	F3	Positive	103	1.73707	<0.001	0.0960085
GO_REGULATION_OF_LYMPHOCYTE_DIFFERENTIATION	c5	F3	Positive	83	1.73175	0.00217391	0.0989719
GO_CELL_VOLUME_HOMEOSTASIS	c5	F3	Positive	16	1.73158	0.00888889	0.0977108
GO_REGULATION_OF_LEUKOCYTE_PROLIFERATION	c5	F3	Positive	107	1.72901	<0.001	0.0985645
GO_INTRACELLULAR_LIGAND_GATED_ION_CHANNEL_ACTIVITY	c5	F3	Positive	15	1.7269	0.00896861	0.194116
GO_RENAL_TUBULE_DEVELOPMENT	c5	F3	Positive	51	1.72635	0.0046729	0.0996626
GO_REGULATION_OF_NECROTIC_CELL_DEATH	c5	F3	Positive	18	1.72574	0.00669643	0.0988146
GO_CAMERA_TYPE_EYE_MORPHOGENESIS	c5	F3	Positive	67	1.72528	<0.001	0.097898
REACTOME_NOD1_2_SIGNALING_PATHWAY	c2	F3	Positive	23	1.72203	0.0137931	0.0575446
GO_MUSCULOSKELETAL_MOVEMENT	c5	F3	Positive	27	1.72135	0.00702576	0.100011
REACTOME_IMMUNOREGULATORY_INTERACTIONS_BETWEEN_A_LYMPHOID_AND_A_NON_LYMPHOID_CELL	c2	F3	Positive	16	1.72117	0.0112108	0.055299
GO_REGULATION_OF_HEMOPOIESIS	c5	F3	Positive	188	1.71306	<0.001	0.105991
GO_REGULATION_OF_CD4_POSITIVE_ALPHA_BETA_T_CELL_ACTIVATION	c5	F3	Positive	23	1.71282	0.0108696	0.104797
KEGG_SYSTEMIC_LUPUS_ERYTHEMATOSUS	c2	F3	Positive	32	1.71212	0.00431035	0.0959254
GO_REGULATION_OF_LYMPHOCYTE_MEDIATED_IMMUNITY	c5	F3	Positive	56	1.70995	0.002457	0.105809
GO_REGULATION_OF_LEUKOCYTE_MEDIATED_CYTOTOXICITY	c5	F3	Positive	20	1.70772	0.00694444	0.10634
KEGG_B_CELL_RECEPTOR_SIGNALING_PATHWAY	c2	F3	Positive	60	1.70703	0.00510204	0.0840345
KEGG_T_CELL_RECEPTOR_SIGNALING_PATHWAY	c2	F3	Positive	76	1.70658	<0.001	0.072626
GO_MULTICELLULAR_ORGANISMAL_MOVEMENT	c5	F3	Positive	27	1.70605	0.0114155	0.106543
GO_TRANSCRIPTION_FACTOR_ACTIVITY_RNA_POLYMERASE_II_CORE_PROMOTER_PROXIMAL_REGION_SEQUENCE_SPECIFIC_BINDING	c5	F3	Positive	202	1.70451	<0.001	0.199352
GO_MYELINATION_IN_PERIPHERAL_NERVOUS_SYSTEM	c5	F3	Positive	18	1.70256	0.0043956	0.108365
KEGG_TOLL_LIKE_RECEPTOR_SIGNALING_PATHWAY	c2	F3	Positive	63	1.70238	<0.001	0.0658242
GO_POSITIVE_REGULATION_OF_LEUKOCYTE_DIFFERENTIATION	c5	F3	Positive	82	1.69937	<0.001	0.10987
KEGG_SMALL_CELL_LUNG_CANCER	c2	F3	Positive	75	1.69857	<0.001	0.059647
KEGG_ENDOMETRIAL_CANCER	c2	F3	Positive	45	1.69554	0.00697674	0.0556546
REACTOME_INTEGRIN_CELL_SURFACE_INTERACTIONS	c2	F3	Positive	71	1.69273	<0.001	0.0665106
GO_REGULATION_OF_EPITHELIAL_CELL_DIFFERENTIATION	c5	F3	Positive	76	1.69016	0.00470588	0.117693
GO_METANEPHROS_MORPHOGENESIS	c5	F3	Positive	22	1.68897	0.0146341	0.117525
GO_MORPHOGENESIS_OF_A_BRANCHING_STRUCTURE	c5	F3	Positive	122	1.68479	<0.001	0.119792
GO_RHO_GUANYL_NUCLEOTIDE_EXCHANGE_FACTOR_ACTIVITY	c5	F3	Positive	60	1.68338	0.00247525	0.20868
GO_INTRINSIC_APOPTOTIC_SIGNALING_PATHWAY_IN_RESPONSE_TO_DNA_DAMAGE	c5	F3	Positive	57	1.683	0.00496278	0.120303
GO_WNT_SIGNALING_PATHWAY_CALCIUM_MODULATING_PATHWAY	c5	F3	Positive	27	1.67988	0.0202703	0.122016
GO_TRANSCRIPTIONAL_REPRESSOR_ACTIVITY_RNA_POLYMERASE_II_CORE_PROMOTER_PROXIMAL_REGION_SEQUENCE_SPECIFIC_BINDING	c5	F3	Positive	65	1.67831	0.00487805	0.193052
GO_ADAPTIVE_IMMUNE_RESPONSE	c5	F3	Positive	112	1.67474	<0.001	0.125722
GO_PERIPHERAL_NERVOUS_SYSTEM_AXON_ENSHEATHMENT	c5	F3	Positive	18	1.67234	0.0242826	0.126579
REACTOME_SIGNAL_AMPLIFICATION	c2	F3	Positive	27	1.66831	0.0121065	0.0776993
GO_REGULATION_OF_T_CELL_MEDIATED_IMMUNITY	c5	F3	Positive	30	1.66418	0.00945627	0.133592
KEGG_FOCAL_ADHESION	c2	F3	Positive	170	1.66334	<0.001	0.0672259
GO_INNATE_IMMUNE_RESPONSE	c5	F3	Positive	266	1.65969	<0.001	0.137131
GO_REGULATION_OF_T_CELL_DIFFERENTIATION	c5	F3	Positive	63	1.65651	0.00724638	0.138874
KEGG_TGF_BETA_SIGNALING_PATHWAY	c2	F3	Positive	61	1.65514	0.00488998	0.0656741
GO_ARTERY_MORPHOGENESIS	c5	F3	Positive	36	1.65508	0.0149626	0.138809
GO_TRANSCRIPTIONAL_REPRESSOR_ACTIVITY_RNA_POLYMERASE_II_TRANSCRIPTION_REGULATORY_REGION_SEQUENCE_SPECIFIC_BINDING	c5	F3	Positive	107	1.65412	<0.001	0.208435
GO_REGULATION_OF_INTERFERON_GAMMA_PRODUCTION	c5	F3	Positive	46	1.65052	0.0138249	0.142187
GO_RNA_POLYMERASE_II_TRANSCRIPTION_FACTOR_ACTIVITY_SEQUENCE_SPECIFIC_DNA_BINDING	c5	F3	Positive	367	1.65006	<0.001	0.196534
GO_GLIAL_CELL_DEVELOPMENT	c5	F3	Positive	58	1.64972	0.00250627	0.141586
GO_INTEGRIN_BINDING	c5	F3	Positive	83	1.64787	0.004662	0.183109
KEGG_CHRONIC_MYELOID_LEUKEMIA	c2	F3	Positive	59	1.64756	<0.001	0.0637994
GO_MYD88_DEPENDENT_TOLL_LIKE_RECEPTOR_SIGNALING_PATHWAY	c5	F3	Positive	23	1.64505	0.00936768	0.145156
REACTOME_ANTIGEN_ACTIVATES_B_CELL_RECEPTOR_LEADING_TO_GENERATION_OF_SECOND_MESSENGERS	c2	F3	Positive	19	1.6448	0.0268949	0.0890143
GO_EYE_DEVELOPMENT	c5	F3	Positive	225	1.64449	<0.001	0.144418
REACTOME_MUSCLE_CONTRACTION	c2	F3	Positive	31	1.64369	0.0142518	0.0862909
KEGG_RIG_I_LIKE_RECEPTOR_SIGNALING_PATHWAY	c2	F3	Positive	43	1.64284	0.0139211	0.0610147
GO_CORE_PROMOTER_PROXIMAL_REGION_DNA_BINDING	c5	F3	Positive	201	1.64059	<0.001	0.178332
GO_POSITIVE_REGULATION_OF_CELL_PROLIFERATION	c5	F3	Positive	500	1.63776	<0.001	0.150988
GO_POSITIVE_REGULATION_OF_LEUKOCYTE_PROLIFERATION	c5	F3	Positive	71	1.63577	0.00503778	0.152022
GO_G_PROTEIN_BETA_GAMMA_SUBUNIT_COMPLEX_BINDING	c5	F3	Positive	15	1.63486	0.0137615	0.17355
GO_DNA_GEOMETRIC_CHANGE	c5	F3	Positive	67	1.63323	0.00997506	0.153796
GO_SCF_DEPENDENT_PROTEASOMAL_UBIQUITIN_DEPENDENT_PROTEIN_CATABOLIC_PROCESS	c5	F3	Positive	18	1.63165	0.00702576	0.154197
GO_SENSORY_ORGAN_MORPHOGENESIS	c5	F3	Positive	159	1.63033	<0.001	0.154268
GO_REGULATION_OF_LEUKOCYTE_MEDIATED_IMMUNITY	c5	F3	Positive	87	1.62996	0.002457	0.153331
GO_ARACHIDONIC_ACID_METABOLIC_PROCESS	c5	F3	Positive	19	1.62872	0.015873	0.153511
GO_REGULATION_OF_T_CELL_APOPTOTIC_PROCESS	c5	F3	Positive	18	1.62749	0.0328228	0.153566
REACTOME_CHONDROITIN_SULFATE_BIOSYNTHESIS	c2	F3	Positive	17	1.62561	0.0109409	0.0955255
GO_NEURONAL_STEM_CELL_POPULATION_MAINTENANCE	c5	F3	Positive	17	1.62393	0.0249433	0.156452
GO_PATTERN_RECOGNITION_RECEPTOR_SIGNALING_PATHWAY	c5	F3	Positive	74	1.6222	0.00493827	0.157036
GO_LEUKOCYTE_DIFFERENTIATION	c5	F3	Positive	181	1.62126	<0.001	0.156841
REACTOME_PRE_NOTCH_TRANSCRIPTION_AND_TRANSLATION	c2	F3	Positive	16	1.61992	0.0266075	0.0963798
GO_CHONDROITIN_SULFATE_PROTEOGLYCAN_BIOSYNTHETIC_PROCESS	c5	F3	Positive	24	1.61384	0.026087	0.16426
GO_POSITIVE_REGULATION_OF_T_CELL_MEDIATED_IMMUNITY	c5	F3	Positive	20	1.61324	0.0181818	0.163486
GO_TRABECULA_MORPHOGENESIS	c5	F3	Positive	28	1.61279	0.0113636	0.162575
GO_T_CELL_HOMEOSTASIS	c5	F3	Positive	24	1.60955	0.0142518	0.16527
GO_EMBRYONIC_CAMERA_TYPE_EYE_DEVELOPMENT	c5	F3	Positive	26	1.60725	0.0277136	0.166403
GO_POSITIVE_REGULATION_OF_HEMOPOIESIS	c5	F3	Positive	102	1.60716	0.0071599	0.165049
GO_POSITIVE_REGULATION_OF_INTERLEUKIN_2_PRODUCTION	c5	F3	Positive	21	1.60704	0.00675676	0.163846
GO_T_CELL_DIFFERENTIATION_IN_THYMUS	c5	F3	Positive	33	1.60656	0.00471698	0.162949
GO_PANCREAS_DEVELOPMENT	c5	F3	Positive	47	1.60653	0.0137615	0.161609
GO_POSITIVE_REGULATION_OF_LEUKOCYTE_MEDIATED_IMMUNITY	c5	F3	Positive	44	1.60618	0.00753769	0.160756
GO_EPITHELIAL_CELL_APOPTOTIC_PROCESS	c5	F3	Positive	19	1.60092	0.0191898	0.166045
GO_MYELOID_LEUKOCYTE_ACTIVATION	c5	F3	Positive	61	1.60087	0.00485437	0.164761
GO_HIPPO_SIGNALING	c5	F3	Positive	24	1.60049	0.0329412	0.16378
