# Supplementary material for: Prenatal Glucocorticoid Exposure Results in Changes in Gene Transcription and DNA Methylation in the Female Juvenile Guinea Pig Hippocampus Across Three Generations
Source: Sci Rep. 2019 Dec 3;9:18211. doi: 10.1038/s41598-019-54456-9 (PMC6890750; doi:10.1038/s41598-019-54456-9)
Supplement: Supplementary file 3 — Supplementary Table S2 [file 41598_2019_54456_MOESM3_ESM.xlsx]

## Sheet: Sheet1
Supplementary Table S2. Significantly differentially methylated regions (DMRs) (100 bp windows) for F1, F2, F3 juvenile female offspring. FDR-corrected p-value < 0.05 and methylation change > 10%. Red - hypermethylation, green - hypomethylation.
Generation	Chr	Start	End	Gene Stable ID	Gene Name	p-value	Methylation Difference (% Change)
F1	scaffold_46	4000501	4000600	ENSCPOG00000018009	SNORA2	4.4e-11	-38.0133
F1	scaffold_16	1278201	1278300	ENSCPOG00000002681	ARV1	2.5e-14	-24.5994
F1	scaffold_4	57768451	57768550	ENSCPOG00000023997	-	0.000149507	-24.0257
F1	scaffold_31	9107051	9107150	ENSCPOG00000024990	ZNF277	1.35e-10	-21.8946
F1	scaffold_8	27139901	27140000	ENSCPOG00000006740	POC1A	<0.0001	-21.7099
F1	scaffold_31	20019751	20019850	ENSCPOG00000024295	GNAT3	<0.0001	-20.9514
F1	scaffold_9	45576751	45576850	ENSCPOG00000007737	CBX5	3.92e-10	-19.0369
F1	scaffold_85	2373851	2373950	ENSCPOG00000026360	-	<0.0001	-18.7309
F1	scaffold_12	3400001	3400100	ENSCPOG00000014861	CACNA1E	6.88e-15	-18.0205
F1	scaffold_161	276951	277050	ENSCPOG00000022944	Vault	<0.0001	-17.9701
F1	scaffold_20	31844501	31844600	ENSCPOG00000021530	-	4.53e-08	-17.9294
F1	scaffold_0	7597251	7597350	ENSCPOG00000013024	EXT1	<0.0001	-17.6108
F1	scaffold_92	2398701	2398800	ENSCPOG00000012798	C11orf74	5.77e-15	-17.5537
F1	scaffold_0	64811101	64811200	ENSCPOG00000014062	GPD1L	4.88e-15	-17.515
F1	scaffold_41	22501	22600	ENSCPOG00000014521	TAAR5	7.71e-09	-17.4927
F1	scaffold_0	64811051	64811150	ENSCPOG00000014062	GPD1L	<0.0001	-17.4476
F1	scaffold_2	7114151	7114250	ENSCPOG00000025894	SNORA2	2.79e-12	-16.9291
F1	scaffold_43	1613151	1613250	ENSCPOG00000024077	DDIT4L	8.61e-06	-16.4114
F1	scaffold_143	2517401	2517500	ENSCPOG00000020321	-	1.66e-12	-16.1933
F1	scaffold_5	2562301	2562400	ENSCPOG00000012850	ANXA3	2.52e-05	-15.737
F1	scaffold_17	23911051	23911150	ENSCPOG00000000450	H2AFY	<0.0001	-15.6865
F1	scaffold_25	22761051	22761150	ENSCPOG00000007061	DISP3	2.14e-08	-15.6102
F1	scaffold_60	1019501	1019600	ENSCPOG00000015012	TAB2	<0.0001	-15.2634
F1	scaffold_27	18406901	18407000	ENSCPOG00000023312	Y_RNA	3.91e-08	-15.1939
F1	scaffold_0	55750601	55750700	ENSCPOG00000000287	ITIH4	8.22e-08	-15.1915
F1	scaffold_5	61381701	61381800	ENSCPOG00000005098	BBS4	1.85e-05	-15.1825
F1	scaffold_96	5154601	5154700	ENSCPOG00000015203	KCNG1	2.08e-07	-15.1717
F1	scaffold_14	11263051	11263150	ENSCPOG00000006832	MBD2	1.64e-09	-15.1419
F1	scaffold_0	28982401	28982500	ENSCPOG00000025780	-	1.54e-06	-15.0251
F1	scaffold_37	3797651	3797750	ENSCPOG00000006826	THNSL2	7.88e-07	-15.0127
F1	scaffold_3	8635701	8635800	ENSCPOG00000004164	PDE1A	1.48e-08	-14.9836
F1	scaffold_7	39873901	39874000	ENSCPOG00000028272	U2	7.49e-08	-14.8197
F1	scaffold_9	48317901	48318000	ENSCPOG00000017073	5S_rRNA	5.67e-07	-14.5183
F1	scaffold_3	38696501	38696600	ENSCPOG00000017325	-	2.56e-08	-14.503
F1	scaffold_99	171151	171250	ENSCPOG00000009527	EFNA5	1.42e-12	-14.2811
F1	scaffold_33	19682601	19682700	ENSCPOG00000000183	-	8.04e-07	-14.1493
F1	scaffold_55	2979801	2979900	ENSCPOG00000028949	snoU13	3.39e-12	-13.8708
F1	scaffold_656	29251	29350	ENSCPOG00000026323	-	1.91e-05	-13.8199
F1	scaffold_2	38869801	38869900	ENSCPOG00000010140	-	3.87e-10	-13.7657
F1	scaffold_6	12237551	12237650	ENSCPOG00000002741	TCOF1	7.09e-10	-13.6214
F1	scaffold_4	29134651	29134750	ENSCPOG00000013542	GRIN2A	2.46e-06	-13.5659
F1	scaffold_3	68928851	68928950	ENSCPOG00000026023	SNORA2	1.39e-06	-13.5045
F1	scaffold_31	16114901	16115000	ENSCPOG00000002146	-	0.000208708	-13.3929
F1	scaffold_43	1613201	1613300	ENSCPOG00000024077	DDIT4L	3.34e-10	-13.3542
F1	scaffold_33	19344551	19344650	ENSCPOG00000026903	MID1IP1	2.45e-08	-13.3179
F1	scaffold_15	13931701	13931800	ENSCPOG00000010423	REEP3	3.85e-07	-13.1762
F1	scaffold_35	14141701	14141800	ENSCPOG00000011555	CCDC80	2.5e-06	-13.1483
F1	scaffold_180	1337851	1337950	ENSCPOG00000006789	Guca2b	1.87e-05	-13.1464
F1	scaffold_180	1337851	1337950	ENSCPOG00000006789	Guca2b	1.87e-05	-13.1464
F1	scaffold_101	2013651	2013750	ENSCPOG00000024748	-	2.65e-05	-13.1345
F1	scaffold_8	15238651	15238750	ENSCPOG00000002878	SNAP25	3.8e-09	-13.0885
F1	scaffold_10	48501001	48501100	ENSCPOG00000002510	-	2.04e-14	-13.0525
F1	scaffold_127	901751	901850	ENSCPOG00000025224	SNORA2	3.65e-08	-12.998
F1	scaffold_447	171651	171750	ENSCPOG00000028295	-	3.6e-05	-12.904
F1	scaffold_10	214651	214750	ENSCPOG00000006586	ZNF282	4.48e-05	-12.8195
F1	scaffold_2	77621801	77621900	ENSCPOG00000000763	ATP6V1G1	0.00177095	-12.8009
F1	scaffold_32	3721101	3721200	ENSCPOG00000014739	INSIG1	2.93e-05	-12.7936
F1	scaffold_29	8089901	8090000	ENSCPOG00000023640	Y_RNA	8.11e-07	-12.6665
F1	scaffold_20	8461951	8462050	ENSCPOG00000015250	PPP2R5E	2.31e-11	-12.5923
F1	scaffold_264	211001	211100	ENSCPOG00000012728	NIPA2	8.31e-07	-12.5094
F1	scaffold_6	10864801	10864900	ENSCPOG00000012753	ADRB2	5.14e-06	-12.4959
F1	scaffold_27	18406951	18407050	ENSCPOG00000023312	Y_RNA	1.82e-12	-12.4725
F1	scaffold_6	13516651	13516750	ENSCPOG00000023075	-	0.00022645	-12.2867
F1	scaffold_127	901701	901800	ENSCPOG00000025224	SNORA2	1.77e-09	-12.2802
F1	scaffold_173	1578551	1578650	ENSCPOG00000029303	Y_RNA	1.36e-05	-12.2557
F1	scaffold_95	4967751	4967850	ENSCPOG00000005278	LRTM2	4.39e-09	-12.2462
F1	scaffold_9	18469401	18469500	ENSCPOG00000003451	ACSS3	3.24e-10	-12.1879
F1	scaffold_76	1904451	1904550	ENSCPOG00000003587	-	2.39e-11	-12.1492
F1	scaffold_3	34804401	34804500	ENSCPOG00000018271	SNORA2	1.89e-15	-12.1096
F1	scaffold_234	248851	248950	ENSCPOG00000024363	-	0.000603272	-12.0948
F1	scaffold_96	4985151	4985250	ENSCPOG00000012743	NFATC2	3.59e-08	-12.0944
F1	scaffold_13	28500151	28500250	ENSCPOG00000003324	USP40	2.5e-12	-12.0853
F1	scaffold_29	16026101	16026200	ENSCPOG00000000716	Ptger4	1.61e-12	-12.0419
F1	scaffold_20	8461901	8462000	ENSCPOG00000015250	PPP2R5E	7.08e-11	-12.0404
F1	scaffold_47	6336551	6336650	ENSCPOG00000013413	NAALADL2	4.08e-11	-12.0254
F1	scaffold_38	15328201	15328300	ENSCPOG00000000169	E2F3	1.29e-10	-12.0028
F1	scaffold_27	2467051	2467150	ENSCPOG00000010315	FUBP3	1.74e-07	-11.9855
F1	scaffold_63	8877751	8877850	ENSCPOG00000012574	-	1.44e-08	-11.9735
F1	scaffold_65	7263351	7263450	ENSCPOG00000014901	PRKCA	3.02e-10	-11.8977
F1	scaffold_115	2519851	2519950	ENSCPOG00000029317	snoU13	6.3e-10	-11.8837
F1	scaffold_129	2206251	2206350	ENSCPOG00000010308	SLC24A4	<0.0001	-11.8793
F1	scaffold_35	10093451	10093550	ENSCPOG00000018280	SNORA2	9.37e-10	-11.8225
F1	scaffold_6	26248851	26248950	ENSCPOG00000014996	SACS	1.34e-06	-11.8216
F1	scaffold_63	6846551	6846650	ENSCPOG00000003134	C6orf203	2.36e-05	-11.7561
F1	scaffold_27	10907151	10907250	ENSCPOG00000010372	ZBTB6	9.54e-05	-11.7354
F1	scaffold_114	1109001	1109100	ENSCPOG00000002648	PAPOLA	4.36e-05	-11.7087
F1	scaffold_0	62124801	62124900	ENSCPOG00000021409	-	1.17e-07	-11.6747
F1	scaffold_10	37441351	37441450	ENSCPOG00000001605	AGBL1	1.94e-11	-11.6478
F1	scaffold_10	37441351	37441450	ENSCPOG00000001605	AGBL1	1.94e-11	-11.6478
F1	scaffold_0	55507551	55507650	ENSCPOG00000025301	Vault	9.13e-05	-11.6089
F1	scaffold_13	8769201	8769300	ENSCPOG00000025497	Y_RNA	1.8e-06	-11.6005
F1	scaffold_25	13435051	13435150	ENSCPOG00000008464	USP48	1.92e-05	-11.5731
F1	scaffold_38	4375301	4375400	ENSCPOG00000014577	TXNDC5	3.45e-07	-11.4478
F1	scaffold_87	4855101	4855200	ENSCPOG00000012451	-	3.02e-09	-11.4274
F1	scaffold_45	15580801	15580900	ENSCPOG00000019588	-	3.54e-08	-11.4268
F1	scaffold_50	6715651	6715750	ENSCPOG00000029774	U6	6.78e-06	-11.4197
F1	scaffold_24	28467101	28467200	ENSCPOG00000010397	-	2.14e-06	-11.4095
F1	scaffold_13	12260801	12260900	ENSCPOG00000001048	KIF26B	7.51e-14	-11.3705
F1	scaffold_13	12260801	12260900	ENSCPOG00000001048	KIF26B	7.51e-14	-11.3705
F1	scaffold_2	58756901	58757000	ENSCPOG00000011868	ST6GALNAC5	2.18e-06	-11.3483
F1	scaffold_117	1857751	1857850	ENSCPOG00000024071	SNORA32	1.07e-05	-11.3442
F1	scaffold_24	7754851	7754950	ENSCPOG00000003373	-	4.43e-06	-11.3337
F1	scaffold_66	3437301	3437400	ENSCPOG00000027168	Vault	2.2e-08	-11.3179
F1	scaffold_216	659201	659300	ENSCPOG00000027494	-	7.41e-10	-11.2708
F1	scaffold_2	38240551	38240650	ENSCPOG00000001287	DCLRE1B	4.34e-06	-11.2574
F1	scaffold_3	31760851	31760950	ENSCPOG00000029473	U6	4.02e-07	-11.2319
F1	scaffold_10	33740101	33740200	ENSCPOG00000001761	BLM	0.000261483	-11.224
F1	scaffold_61	5997001	5997100	ENSCPOG00000022565	PIRT	<0.0001	-11.1956
F1	scaffold_36	8651551	8651650	ENSCPOG00000025642	5S_rRNA	1.54e-09	-11.1694
F1	scaffold_12	21293801	21293900	ENSCPOG00000024686	CACNA1S	4.49e-07	-11.162
F1	scaffold_167	805101	805200	ENSCPOG00000014269	CKS2	5.1e-11	-11.1617
F1	scaffold_167	805101	805200	ENSCPOG00000014269	CKS2	5.1e-11	-11.1617
F1	scaffold_11	2424251	2424350	ENSCPOG00000020886	-	4.47e-06	-11.137
F1	scaffold_1	75806201	75806300	ENSCPOG00000027564	SNORA28	0.000131404	-11.0549
F1	scaffold_24	2733901	2734000	ENSCPOG00000015053	KCNIP3	7.77e-10	-10.9874
F1	scaffold_5	18932151	18932250	ENSCPOG00000003233	EFNB2	0.00112953	-10.9803
F1	scaffold_29	13557551	13557650	ENSCPOG00000002525	PAIP1	4.76e-14	-10.9396
F1	scaffold_18	9601851	9601950	ENSCPOG00000026794	MRPL33	5.16e-09	-10.9242
F1	scaffold_97	4920901	4921000	ENSCPOG00000016069	U1	4.34e-08	-10.8957
F1	scaffold_18	13242451	13242550	ENSCPOG00000024593	-	2.81e-07	-10.8666
F1	scaffold_26	25984251	25984350	ENSCPOG00000010256	ZMYM3	5.51e-08	-10.8504
F1	scaffold_60	68401	68500	ENSCPOG00000022358	-	1.32e-07	-10.8437
F1	scaffold_14	29975851	29975950	ENSCPOG00000013029	NOL4	6.33e-05	-10.8405
F1	scaffold_108	3558801	3558900	ENSCPOG00000027343	-	8.74e-09	-10.8291
F1	scaffold_80	3739401	3739500	ENSCPOG00000007329	-	3.99e-07	-10.8251
F1	scaffold_80	3739401	3739500	ENSCPOG00000007329	-	3.99e-07	-10.8251
F1	scaffold_80	3739401	3739500	ENSCPOG00000007329	-	3.99e-07	-10.8251
F1	scaffold_0	87412751	87412850	ENSCPOG00000015775	U6	2.4e-08	-10.8015
F1	scaffold_14	42411151	42411250	ENSCPOG00000027763	7SK	0.00168793	-10.793
F1	scaffold_32	17854101	17854200	ENSCPOG00000014191	SPNS3	0.00120277	-10.7919
F1	scaffold_7	55642951	55643050	ENSCPOG00000013365	-	8.83e-05	-10.7694
F1	scaffold_7	55642951	55643050	ENSCPOG00000013365	-	8.83e-05	-10.7694
F1	scaffold_8	8404701	8404800	ENSCPOG00000013124	KAT14	0.00028248	-10.6916
F1	scaffold_80	6109201	6109300	ENSCPOG00000021847	FBXO46	1.07e-09	-10.6806
F1	scaffold_8	4093151	4093250	ENSCPOG00000000260	GINS1	1.11e-16	-10.6677
F1	scaffold_11	26448951	26449050	ENSCPOG00000010259	TAF15	6.19e-06	-10.6668
F1	scaffold_17	38388101	38388200	ENSCPOG00000000650	COL22A1	5.21e-06	-10.664
F1	scaffold_4	37171051	37171150	ENSCPOG00000007785	FOPNL	1.01e-06	-10.6109
F1	scaffold_5	30322151	30322250	ENSCPOG00000027442	-	5.56e-05	-10.6011
F1	scaffold_6	20574151	20574250	ENSCPOG00000004258	-	7.74e-09	-10.5841
F1	scaffold_499	78101	78200	ENSCPOG00000019471	-	1.19e-05	-10.569
F1	scaffold_99	43451	43550	ENSCPOG00000009527	EFNA5	4.19e-07	-10.5665
F1	scaffold_59	7438101	7438200	ENSCPOG00000029563	SCARNA24	0.000485186	-10.5586
F1	scaffold_216	269301	269400	ENSCPOG00000008797	FBLN1	0.000126148	-10.4954
F1	scaffold_19	9537501	9537600	ENSCPOG00000001062	GRIA4	4.18e-11	-10.4898
F1	scaffold_30	11532251	11532350	ENSCPOG00000022952	-	3.89e-06	-10.4896
F1	scaffold_39	19092951	19093050	ENSCPOG00000008489	HSPA14	3.48e-06	-10.4686
F1	scaffold_8	16949101	16949200	ENSCPOG00000006870	PLCB1	2.33e-09	-10.4632
F1	scaffold_10	20267001	20267100	ENSCPOG00000002614	-	<0.0001	-10.4279
F1	scaffold_10	20267001	20267100	ENSCPOG00000002614	-	<0.0001	-10.4279
F1	scaffold_24	23265001	23265100	ENSCPOG00000007660	USP46	0.000250144	-10.4188
F1	scaffold_8	4093201	4093300	ENSCPOG00000000260	GINS1	2.11e-15	-10.4097
F1	scaffold_167	1515251	1515350	ENSCPOG00000025721	-	2.35e-08	-10.4027
F1	scaffold_509	103601	103700	ENSCPOG00000023699	UBXN6	1.26e-08	-10.3902
F1	scaffold_123	3284451	3284550	ENSCPOG00000025521	SLC6A1	2.05e-14	-10.387
F1	scaffold_24	27255801	27255900	ENSCPOG00000028675	snoU13	1.28e-06	-10.3499
F1	scaffold_31	6153451	6153550	ENSCPOG00000017865	SNORA2	3.82e-09	-10.3165
F1	scaffold_6	4307151	4307250	ENSCPOG00000002726	GNPDA1	2.05e-13	-10.3076
F1	scaffold_21	16077801	16077900	ENSCPOG00000026755	-	0.000288313	-10.2914
F1	scaffold_35	2156701	2156800	ENSCPOG00000002379	NIT2	3.98e-05	-10.2883
F1	scaffold_0	11799151	11799250	ENSCPOG00000011836	CSMD3	1.12e-10	-10.2534
F1	scaffold_16	4760101	4760200	ENSCPOG00000011468	LYST	6.87e-13	-10.2452
F1	scaffold_61	4912201	4912300	ENSCPOG00000014465	MAP2K4	1.07e-11	-10.2124
F1	scaffold_7	49408451	49408550	ENSCPOG00000026862	DVL3	4.86e-05	-10.2006
F1	scaffold_110	654051	654150	ENSCPOG00000025179	5S_rRNA	3.79e-11	-10.1842
F1	scaffold_5	13304451	13304550	ENSCPOG00000020846	MMP2	1.23e-06	-10.1695
F1	scaffold_28	20073451	20073550	ENSCPOG00000024603	APOL6	1.38e-06	-10.1583
F1	scaffold_28	20073451	20073550	ENSCPOG00000024603	APOL6	1.38e-06	-10.1583
F1	scaffold_12	14768101	14768200	ENSCPOG00000008661	PLXNA2	7.33e-08	-10.1499
F1	scaffold_2	33312901	33313000	ENSCPOG00000015712	KIAA1324	3.88e-05	-10.1141
F1	scaffold_23	11490551	11490650	ENSCPOG00000011148	KLHL28	6.92e-09	-10.1097
F1	scaffold_62	6719751	6719850	ENSCPOG00000029836	U6	3.77e-15	-10.1071
F1	scaffold_29	18116801	18116900	ENSCPOG00000002020	EGFLAM	5.8e-14	-10.1046
F1	scaffold_2	66297101	66297200	ENSCPOG00000014156	TCTEX1D1	1.01e-13	-10.1033
F1	scaffold_14	14959401	14959500	ENSCPOG00000010565	MAPK4	2.46e-05	-10.0964
F1	scaffold_27	14938101	14938200	ENSCPOG00000027999	7SK	9.73e-09	-10.0733
F1	scaffold_1	29885151	29885250	ENSCPOG00000006322	ZNF518A	2.02e-08	-10.0692
F1	scaffold_19	8956101	8956200	ENSCPOG00000026333	CASP1	2.2e-05	-10.0571
F1	scaffold_19	8956101	8956200	ENSCPOG00000026333	CASP1	2.2e-05	-10.0571
F1	scaffold_13	25582101	25582200	ENSCPOG00000011331	COL6A3	3.3e-12	-10.036
F1	scaffold_25	4928701	4928800	ENSCPOG00000018467	Y_RNA	1.46e-13	-10.0304
F1	scaffold_6	7057201	7057300	ENSCPOG00000020965	SNORA2	9.56e-12	-10.0205
F1	scaffold_42	5286651	5286750	ENSCPOG00000026141	CCDC88B	9.95e-08	-10.0159
F1	scaffold_5	29898801	29898900	ENSCPOG00000022780	5S_rRNA	5.2e-13	-10.0148
F1	scaffold_9	45576801	45576900	ENSCPOG00000007737	CBX5	0.000943721	-10.0013
F1	scaffold_5	12917351	12917450	ENSCPOG00000011984	IRX5	4.24e-11	-10.0011
F1	scaffold_6	1332401	1332500	ENSCPOG00000015033	LRRTM2	1.27e-05	10
F1	scaffold_13	33215651	33215750	ENSCPOG00000021544	-	3e-05	10.0052
F1	scaffold_21	7128751	7128850	ENSCPOG00000026123	U6	4.08e-07	10.007
F1	scaffold_7	29253701	29253800	ENSCPOG00000005023	GATB	9.21e-06	10.0082
F1	scaffold_56	875801	875900	ENSCPOG00000010687	GAPDHS	0.000602622	10.0159
F1	scaffold_49	12433451	12433550	ENSCPOG00000028035	7SK	0.00107252	10.0192
F1	scaffold_16	5356551	5356650	ENSCPOG00000009849	LGALS8	8.33e-06	10.0266
F1	scaffold_4	55961301	55961400	ENSCPOG00000015075	LMBRD1	1.58e-07	10.083
F1	scaffold_51	7759351	7759450	ENSCPOG00000022032	U6	9.85e-13	10.0862
F1	scaffold_38	2643401	2643500	ENSCPOG00000019072	-	2.76e-06	10.0909
F1	scaffold_117	2297001	2297100	ENSCPOG00000007806	-	1.27e-05	10.0985
F1	scaffold_0	57913751	57913850	ENSCPOG00000020538	-	8e-05	10.1234
F1	scaffold_93	5074851	5074950	ENSCPOG00000023352	5S_rRNA	8.3e-08	10.1521
F1	scaffold_60	10301851	10301950	ENSCPOG00000000027	MAS1	2.79e-07	10.1596
F1	scaffold_21	5476851	5476950	ENSCPOG00000005081	SNAPC3	0.000112372	10.1798
F1	scaffold_21	5476851	5476950	ENSCPOG00000005081	SNAPC3	0.000112372	10.1798
F1	scaffold_0	87407001	87407100	ENSCPOG00000015775	U6	5.4e-10	10.1804
F1	scaffold_19	16077851	16077950	ENSCPOG00000003171	ZBTB44	1.72e-06	10.1822
F1	scaffold_0	34166401	34166500	ENSCPOG00000010466	STMN2	2.79e-05	10.1837
F1	scaffold_5	2586751	2586850	ENSCPOG00000012850	ANXA3	0.000337625	10.1865
F1	scaffold_1	27637101	27637200	ENSCPOG00000028074	7SK	0.000142054	10.2055
F1	scaffold_19	12326301	12326400	ENSCPOG00000006562	VPS26B	<0.0001	10.2083
F1	scaffold_0	75290501	75290600	ENSCPOG00000027980	7SK	1.07e-06	10.2116
F1	scaffold_4	55978901	55979000	ENSCPOG00000015075	LMBRD1	2.83e-06	10.2222
F1	scaffold_57	6117551	6117650	ENSCPOG00000023651	U6	8.18e-05	10.2245
F1	scaffold_30	3330551	3330650	ENSCPOG00000011162	TFR2	2.79e-05	10.2292
F1	scaffold_4	37639151	37639250	ENSCPOG00000003702	NTAN1	0.0001098	10.2405
F1	scaffold_16	21967951	21968050	ENSCPOG00000017645	SNORA2	4.94e-06	10.2439
F1	scaffold_42	2575701	2575800	ENSCPOG00000003734	SLC35D2	4.17e-11	10.2596
F1	scaffold_23	30580201	30580300	ENSCPOG00000011137	WDR72	3.2e-06	10.2871
F1	scaffold_3	16616601	16616700	ENSCPOG00000011784	CDCA7	2.48e-12	10.2916
F1	scaffold_80	3739601	3739700	ENSCPOG00000007329	-	0.000356864	10.3035
F1	scaffold_80	3739601	3739700	ENSCPOG00000007329	-	0.000356864	10.3035
F1	scaffold_80	3739601	3739700	ENSCPOG00000007329	-	0.000356864	10.3035
F1	scaffold_9	35930301	35930400	ENSCPOG00000000584	USP15	0.000571972	10.3121
F1	scaffold_129	262301	262400	ENSCPOG00000019994	-	1.89e-15	10.3543
F1	scaffold_67	8360301	8360400	ENSCPOG00000029008	SNORA70	1.23e-05	10.355
F1	scaffold_18	8880001	8880100	ENSCPOG00000005103	MAPRE3	9.51e-10	10.365
F1	scaffold_113	3840851	3840950	ENSCPOG00000010936	GPM6B	8.13e-06	10.3678
F1	scaffold_11	22864401	22864500	ENSCPOG00000011031	FZD1	1.13e-05	10.4188
F1	scaffold_72	4198851	4198950	ENSCPOG00000022496	ALX4	6.95e-05	10.4316
F1	scaffold_13	39766601	39766700	ENSCPOG00000010964	INO80D	8.4e-08	10.4402
F1	scaffold_7	36011751	36011850	ENSCPOG00000028404	U6	2.25e-05	10.4411
F1	scaffold_23	8366351	8366450	ENSCPOG00000022654	U6	2.56e-06	10.4422
F1	scaffold_27	21638201	21638300	ENSCPOG00000005669	-	4.33e-07	10.4511
F1	scaffold_55	7392001	7392100	ENSCPOG00000021777	U1	1.07e-07	10.4904
F1	scaffold_12	43065051	43065150	ENSCPOG00000008004	TBX18	2.73e-07	10.5105
F1	scaffold_82	3985951	3986050	ENSCPOG00000013286	LAMA1	2.39e-07	10.512
F1	scaffold_1	41174551	41174650	ENSCPOG00000015495	DOCK1	3.85e-05	10.5477
F1	scaffold_61	7516801	7516900	ENSCPOG00000012878	NDEL1	1.2e-14	10.5739
F1	scaffold_25	13851701	13851800	ENSCPOG00000013487	EIF4G3	1.24e-06	10.5915
F1	scaffold_10	11254851	11254950	ENSCPOG00000016449	Y_RNA	4.31e-10	10.6042
F1	scaffold_28	21284501	21284600	ENSCPOG00000029781	7SK	1.04e-09	10.6108
F1	scaffold_18	29163101	29163200	ENSCPOG00000017561	SNORA40	2.22e-16	10.6176
F1	scaffold_7	56765151	56765250	ENSCPOG00000011028	MB21D2	0.000116634	10.6294
F1	scaffold_43	13366051	13366150	ENSCPOG00000012039	UGT8	0.000101134	10.7056
F1	scaffold_25	14717701	14717800	ENSCPOG00000012644	PLA2G5	4.26e-10	10.7071
F1	scaffold_13	17847001	17847100	ENSCPOG00000014038	PRMT5	1.61e-05	10.7119
F1	scaffold_108	1384451	1384550	ENSCPOG00000012333	-	3.11e-07	10.7246
F1	scaffold_35	10039251	10039350	ENSCPOG00000021750	HHLA2	2.66e-09	10.7508
F1	scaffold_200	150151	150250	ENSCPOG00000019844	SNORA2	2.05e-08	10.7568
F1	scaffold_42	6226201	6226300	ENSCPOG00000013585	SCYL1	0.000323987	10.7685
F1	scaffold_135	1194901	1195000	ENSCPOG00000028794	snoU13	6.86e-06	10.7748
F1	scaffold_104	3700651	3700750	ENSCPOG00000006643	GTF3C3	5.33e-06	10.7816
F1	scaffold_86	3263151	3263250	ENSCPOG00000025507	LRRC55	2.69e-06	10.7935
F1	scaffold_13	34644101	34644200	ENSCPOG00000005801	DOCK10	0.000630728	10.7969
F1	scaffold_72	6755601	6755700	ENSCPOG00000007871	CELF1	7.65e-09	10.8043
F1	scaffold_19	28122401	28122500	ENSCPOG00000005979	TRIM29	9.81e-06	10.8179
F1	scaffold_52	7743851	7743950	ENSCPOG00000004699	JAM2	1.63e-05	10.8396
F1	scaffold_0	87360701	87360800	ENSCPOG00000015775	U6	8.17e-08	10.8607
F1	scaffold_49	3855601	3855700	ENSCPOG00000022423	-	8.02e-10	10.8674
F1	scaffold_148	1745201	1745300	ENSCPOG00000012579	MECP2	8.38e-14	10.8697
F1	scaffold_0	82509851	82509950	ENSCPOG00000007146	PHF3	5.88e-07	10.8711
F1	scaffold_17	22352901	22353000	ENSCPOG00000009323	GPRIN1	4.65e-09	10.8852
F1	scaffold_6	11375901	11376000	ENSCPOG00000016867	-	9.09e-10	10.8915
F1	scaffold_32	13209701	13209800	ENSCPOG00000025132	ASIC2	4.2e-05	10.8975
F1	scaffold_28	15797651	15797750	ENSCPOG00000002611	C2CD5	4.52e-07	10.9001
F1	scaffold_1	4243401	4243500	ENSCPOG00000012526	-	2.73e-10	10.9049
F1	scaffold_1	49611201	49611300	ENSCPOG00000029072	U6	7.74e-06	10.9106
F1	scaffold_6	53883401	53883500	ENSCPOG00000020461	ENOX1	1.88e-05	10.9189
F1	scaffold_9	22551851	22551950	ENSCPOG00000020259	SNORA2	2.17e-06	10.9412
F1	scaffold_85	6883901	6884000	ENSCPOG00000009990	C1QTNF7	2.73e-05	10.9538
F1	scaffold_2	52340051	52340150	ENSCPOG00000009630	TTLL7	0.000114305	10.9711
F1	scaffold_155	2195351	2195450	ENSCPOG00000022219	Y_RNA	1.45e-08	11.0166
F1	scaffold_4	56811001	56811100	ENSCPOG00000000141	ADGRB3	3.05e-06	11.0197
F1	scaffold_15	8975801	8975900	ENSCPOG00000000222	IPMK	4.6e-05	11.0225
F1	scaffold_4	60485201	60485300	ENSCPOG00000026398	SNORA2	2.97e-06	11.1163
F1	scaffold_18	24947301	24947400	ENSCPOG00000002233	Slc8a1	2.54e-06	11.1399
F1	scaffold_18	24947301	24947400	ENSCPOG00000002233	Slc8a1	2.54e-06	11.1399
F1	scaffold_18	24947301	24947400	ENSCPOG00000002233	Slc8a1	2.54e-06	11.1399
F1	scaffold_18	24947301	24947400	ENSCPOG00000002233	Slc8a1	2.54e-06	11.1399
F1	scaffold_18	24947301	24947400	ENSCPOG00000002233	Slc8a1	2.54e-06	11.1399
F1	scaffold_127	2259651	2259750	ENSCPOG00000007820	PIK3R1	2.06e-05	11.1722
F1	scaffold_10	45124951	45125050	ENSCPOG00000005390	PGPEP1L	0.000176887	11.179
F1	scaffold_9	264451	264550	ENSCPOG00000020666	ASCL1	1.3e-07	11.209
F1	scaffold_9	264451	264550	ENSCPOG00000020666	ASCL1	1.3e-07	11.209
F1	scaffold_180	1203151	1203250	ENSCPOG00000006789	Guca2b	9.62e-12	11.2345
F1	scaffold_180	1203151	1203250	ENSCPOG00000006789	Guca2b	9.62e-12	11.2345
F1	scaffold_17	10272051	10272150	ENSCPOG00000029858	Vault	4.88e-09	11.2626
F1	scaffold_2	50284051	50284150	ENSCPOG00000028281	7SK	2.66e-06	11.3061
F1	scaffold_41	4717351	4717450	ENSCPOG00000017666	5S_rRNA	1.52e-07	11.3165
F1	scaffold_18	27604651	27604750	ENSCPOG00000016812	Y_RNA	7.3e-07	11.3261
F1	scaffold_1	34811301	34811400	ENSCPOG00000008277	TUBGCP2	6.4e-10	11.3592
F1	scaffold_6	59617051	59617150	ENSCPOG00000017481	-	0.000695803	11.3612
F1	scaffold_136	871101	871200	ENSCPOG00000029556	U6	5.44e-08	11.3678
F1	scaffold_18	29491951	29492050	ENSCPOG00000004773	SRBD1	1.02e-07	11.386
F1	scaffold_7	10588651	10588750	ENSCPOG00000029613	U6	1.84e-05	11.3907
F1	scaffold_64	4053651	4053750	ENSCPOG00000020286	SNORA2	4.39e-10	11.3954
F1	scaffold_15	27942951	27943050	ENSCPOG00000018564	5S_rRNA	7.08e-07	11.4878
F1	scaffold_93	1152201	1152300	ENSCPOG00000024716	SNORA2	<0.0001	11.4954
F1	scaffold_28	3494601	3494700	ENSCPOG00000029359	snoU13	2.02e-05	11.5076
F1	scaffold_13	16066251	16066350	ENSCPOG00000024277	-	7.49e-05	11.5263
F1	scaffold_8	28673051	28673150	ENSCPOG00000021216	MRPL3	1.26e-05	11.5272
F1	scaffold_6	5553051	5553150	ENSCPOG00000005188	Nr3c1	3.81e-07	11.559
F1	scaffold_6	5553051	5553150	ENSCPOG00000005188	Nr3c1	3.81e-07	11.559
F1	scaffold_1	4243351	4243450	ENSCPOG00000012526	-	1.16e-09	11.6049
F1	scaffold_85	5109601	5109700	ENSCPOG00000005449	NKX3-2	4.86e-07	11.6606
F1	scaffold_13	9606251	9606350	ENSCPOG00000002221	PLD5	8.08e-07	11.6705
F1	scaffold_0	3995601	3995700	ENSCPOG00000007288	RIMS2	6.51e-09	11.7177
F1	scaffold_30	17298651	17298750	ENSCPOG00000012221	POU6F2	7.58e-06	11.7388
F1	scaffold_30	17298651	17298750	ENSCPOG00000012221	POU6F2	7.58e-06	11.7388
F1	scaffold_165	1771351	1771450	ENSCPOG00000024703	-	0.000200416	11.7547
F1	scaffold_165	1771351	1771450	ENSCPOG00000024703	-	0.000200416	11.7547
F1	scaffold_42	15337801	15337900	ENSCPOG00000023395	-	0.000130474	11.7904
F1	scaffold_42	15337801	15337900	ENSCPOG00000023395	-	0.000130474	11.7904
F1	scaffold_6	11546301	11546400	ENSCPOG00000027981	7SK	3e-10	11.8416
F1	scaffold_559	23101	23200	ENSCPOG00000027583	-	9e-06	11.9154
F1	scaffold_118	1818601	1818700	ENSCPOG00000024116	-	0.000342438	11.9168
F1	scaffold_28	5212651	5212750	ENSCPOG00000022313	-	5.28e-08	11.9174
F1	scaffold_48	3337701	3337800	ENSCPOG00000028934	7SK	1.02e-05	11.9883
F1	scaffold_21	6184201	6184300	ENSCPOG00000011942	ZDHHC21	1.38e-09	11.996
F1	scaffold_1	58082351	58082450	ENSCPOG00000029720	5S_rRNA	1.89e-15	12.0211
F1	scaffold_41	16982551	16982650	ENSCPOG00000024530	-	1.37e-06	12.0336
F1	scaffold_87	1058601	1058700	ENSCPOG00000010330	MTMR14	6.86e-07	12.0578
F1	scaffold_38	7304701	7304800	ENSCPOG00000012406	NEDD9	7.29e-05	12.0665
F1	scaffold_27	19293551	19293650	ENSCPOG00000001544	-	1.5e-11	12.0861
F1	scaffold_0	6106501	6106600	ENSCPOG00000013492	DEPTOR	1.59e-05	12.0907
F1	scaffold_41	1752601	1752700	ENSCPOG00000012165	EPB41L2	1.57e-08	12.0996
F1	scaffold_90	982901	983000	ENSCPOG00000000316	LRRC3	2.59e-07	12.1437
F1	scaffold_83	2247601	2247700	ENSCPOG00000004265	BHMT2	1.34e-06	12.1512
F1	scaffold_83	995851	995950	ENSCPOG00000028158	-	1.79e-07	12.1921
F1	scaffold_31	14620351	14620450	ENSCPOG00000009221	SYPL1	2.1e-09	12.2159
F1	scaffold_100	3140801	3140900	ENSCPOG00000024255	-	0.000178331	12.3046
F1	scaffold_7	36946401	36946500	ENSCPOG00000019545	-	7.08e-05	12.369
F1	scaffold_6	12865851	12865950	ENSCPOG00000023313	5S_rRNA	1.23e-06	12.4524
F1	scaffold_1	57460251	57460350	ENSCPOG00000001751	LZTS1	2.93e-05	12.5483
F1	scaffold_109	3466851	3466950	ENSCPOG00000009583	CCDC174	<0.0001	12.5636
F1	scaffold_40	4079201	4079300	ENSCPOG00000015809	U1	2.41e-10	12.6219
F1	scaffold_61	6257451	6257550	ENSCPOG00000026578	-	5.02e-14	12.6234
F1	scaffold_0	55877301	55877400	ENSCPOG00000000280	PBRM1	0.000251406	12.6506
F1	scaffold_31	1667801	1667900	ENSCPOG00000027009	-	2.14e-08	12.6758
F1	scaffold_3	50965201	50965300	ENSCPOG00000004614	DARS	3.49e-13	12.6971
F1	scaffold_14	8949451	8949550	ENSCPOG00000027648	5S_rRNA	1.68e-09	12.7352
F1	scaffold_31	19180651	19180750	ENSCPOG00000021658	-	1.66e-08	12.7984
F1	scaffold_155	1902501	1902600	ENSCPOG00000003790	LIPC	<0.0001	12.8429
F1	scaffold_32	17933301	17933400	ENSCPOG00000008184	UBE2G1	<0.0001	12.8941
F1	scaffold_25	22838001	22838100	ENSCPOG00000011678	UBIAD1	2.14e-10	12.8962
F1	scaffold_1	77774501	77774600	ENSCPOG00000014055	PKIB	3.85e-09	12.9097
F1	scaffold_115	1851501	1851600	ENSCPOG00000004916	P2rx7	1.69e-10	13.0331
F1	scaffold_115	1851501	1851600	ENSCPOG00000004916	P2rx7	1.69e-10	13.0331
F1	scaffold_16	5942801	5942900	ENSCPOG00000007936	RYR2	5e-15	13.1151
F1	scaffold_31	7820951	7821050	ENSCPOG00000023311	-	3.68e-08	13.1445
F1	scaffold_15	30022951	30023050	ENSCPOG00000024037	SUPT3H	0.000117106	13.1808
F1	scaffold_87	1856501	1856600	ENSCPOG00000029035	SNORA40	2.22e-07	13.2171
F1	scaffold_37	14557601	14557700	ENSCPOG00000008912	M1AP	2.93e-11	13.278
F1	scaffold_63	8474501	8474600	ENSCPOG00000006505	ARMC2	1e-08	13.3941
F1	scaffold_111	1018501	1018600	ENSCPOG00000016647	SNORD113	4.81e-11	13.3948
F1	scaffold_31	12396851	12396950	ENSCPOG00000007525	PNPLA8	1.96e-06	13.4844
F1	scaffold_6	28869101	28869200	ENSCPOG00000005241	USP12	8.03e-05	13.5985
F1	scaffold_41	6426151	6426250	ENSCPOG00000029714	-	1.37e-05	13.7663
F1	scaffold_4	37639201	37639300	ENSCPOG00000003702	NTAN1	1.36e-06	13.829
F1	scaffold_31	7821001	7821100	ENSCPOG00000023311	-	1.11e-16	13.8335
F1	scaffold_4	16618901	16619000	ENSCPOG00000002641	SEZ6L	2.22e-16	13.8437
F1	scaffold_4	16618901	16619000	ENSCPOG00000002641	SEZ6L	2.22e-16	13.8437
F1	scaffold_1	80111351	80111450	ENSCPOG00000020421	MAN1A1	1.84e-08	13.92
F1	scaffold_1	80111351	80111450	ENSCPOG00000020421	MAN1A1	1.84e-08	13.92
F1	scaffold_11	16789951	16790050	ENSCPOG00000013188	SLC28A3	8.2e-05	14.0314
F1	scaffold_119	221401	221500	ENSCPOG00000006790	MYT1	2.62e-10	14.0845
F1	scaffold_14	7962301	7962400	ENSCPOG00000013224	FECH	1.85e-10	14.1073
F1	scaffold_40	2523251	2523350	ENSCPOG00000023830	-	3.68e-06	14.1343
F1	scaffold_57	6466701	6466800	ENSCPOG00000002661	RTTN	1.09e-14	14.3925
F1	scaffold_10	44298001	44298100	ENSCPOG00000029123	7SK	5.51e-05	14.3939
F1	scaffold_41	915101	915200	ENSCPOG00000015236	ENPP1	2.39e-05	14.6124
F1	scaffold_18	30667351	30667450	ENSCPOG00000013415	SOCS5	7.12e-09	14.6196
F1	scaffold_96	3155601	3155700	ENSCPOG00000027399	ZNF217	6.44e-15	14.6728
F1	scaffold_58	5804751	5804850	ENSCPOG00000014344	HDAC2	<0.0001	14.799
F1	scaffold_3	15142601	15142700	ENSCPOG00000022574	SNORA2	2.04e-09	15.1985
F1	scaffold_4	11930551	11930650	ENSCPOG00000002696	LIMK2	4.17e-08	15.2209
F1	scaffold_68	8473701	8473800	ENSCPOG00000006514	ARFGEF3	<0.0001	15.4061
F1	scaffold_10	40269501	40269600	ENSCPOG00000005811	RGMA	3.03e-08	15.5492
F1	scaffold_3	17763701	17763800	ENSCPOG00000004553	METAP1D	6.7e-10	15.637
F1	scaffold_8	48265501	48265600	ENSCPOG00000001775	CLRN1	3.62e-06	15.8519
F1	scaffold_0	75290451	75290550	ENSCPOG00000027980	7SK	0.000283354	15.9689
F1	scaffold_18	8089201	8089300	ENSCPOG00000027051	GAREM2	7.02e-07	16.0146
F1	scaffold_109	4309001	4309100	ENSCPOG00000014801	PLXNA1	1.7e-10	16.0206
F1	scaffold_25	23038601	23038700	ENSCPOG00000013039	SRM	1.31e-12	16.2325
F1	scaffold_25	12291751	12291850	ENSCPOG00000020165	Y_RNA	1.68e-06	16.2378
F1	scaffold_63	1756151	1756250	ENSCPOG00000018501	5S_rRNA	1.8e-11	16.4383
F1	scaffold_22	20732201	20732300	ENSCPOG00000007504	CDH8	5.56e-12	16.4484
F1	scaffold_4	12008801	12008900	ENSCPOG00000006556	RNF185	2.25e-11	16.6182
F1	scaffold_4	16618951	16619050	ENSCPOG00000002641	SEZ6L	4.56e-13	16.719
F1	scaffold_4	16618951	16619050	ENSCPOG00000002641	SEZ6L	4.56e-13	16.719
F1	scaffold_36	206001	206100	ENSCPOG00000023003	-	8.18e-10	16.9183
F1	scaffold_0	1693951	1694050	ENSCPOG00000002490	ANGPT1	7.77e-09	16.9393
F1	scaffold_6	5553101	5553200	ENSCPOG00000005188	Nr3c1	4.6e-09	17.162
F1	scaffold_6	5553101	5553200	ENSCPOG00000005188	Nr3c1	4.6e-09	17.162
F1	scaffold_43	13366001	13366100	ENSCPOG00000012039	UGT8	4.11e-07	17.4394
F1	scaffold_7	18602751	18602850	ENSCPOG00000013103	RAB33B	3.33e-15	17.6561
F1	scaffold_315	288951	289050	ENSCPOG00000024167	-	8.42e-08	18.1241
F1	scaffold_9	5792501	5792600	ENSCPOG00000013048	Lta4h	3.26e-13	19.0344
F1	scaffold_13	30011701	30011800	ENSCPOG00000000433	Htr2b	5.61e-13	19.0588
F1	scaffold_13	30011701	30011800	ENSCPOG00000000433	Htr2b	5.61e-13	19.0588
F1	scaffold_25	12258951	12259050	ENSCPOG00000004623	Htr1d	1.45e-13	19.0836
F1	scaffold_25	12258951	12259050	ENSCPOG00000004623	Htr1d	1.45e-13	19.0836
F1	scaffold_44	9570501	9570600	ENSCPOG00000028194	7SK	4.85e-09	19.2638
F1	scaffold_8	33923401	33923500	ENSCPOG00000028202	U6	4.02e-11	19.3694
F1	scaffold_183	1342551	1342650	ENSCPOG00000005775	-	1.25e-07	19.6648
F1	scaffold_51	6628151	6628250	ENSCPOG00000005640	GSDMC	3.81e-14	20.515
F1	scaffold_7	18465901	18466000	ENSCPOG00000026075	NDUFC1	2.66e-15	20.6656
F1	scaffold_73	2834351	2834450	ENSCPOG00000003269	LCORL	3.78e-05	20.7407
F1	scaffold_4	38384901	38385000	ENSCPOG00000006687	UQCRC2	1.11e-16	24.8887
F1	scaffold_7	10588701	10588800	ENSCPOG00000029613	U6	2.22e-16	26.4946
F2	scaffold_61	10121051	10121150	ENSCPOG00000006167	ZFP3	2.9e-13	-19.6115
F2	scaffold_9	36479151	36479250	ENSCPOG00000024969	U6	5.55e-16	-19.0337
F2	scaffold_0	19358601	19358700	ENSCPOG00000003491	PTDSS1	9.93e-09	-18.2992
F2	scaffold_4	54075101	54075200	ENSCPOG00000000523	RIMS1	3.96e-14	-17.1776
F2	scaffold_62	4812301	4812400	ENSCPOG00000002317	FRMPD2	1.52e-14	-16.675
F2	scaffold_16	25673751	25673850	ENSCPOG00000024462	Y_RNA	1.53e-05	-16.5474
F2	scaffold_15	26342801	26342900	ENSCPOG00000020096	-	3.09e-08	-16.1705
F2	scaffold_13	27317351	27317450	ENSCPOG00000023889	SH3BP4	3.94e-14	-15.9724
F2	scaffold_33	3634951	3635050	ENSCPOG00000029553	5S_rRNA	1.81e-06	-15.9405
F2	scaffold_7	54966051	54966150	ENSCPOG00000008554	IL1RAP	1.24e-07	-15.865
F2	scaffold_1	42546001	42546100	ENSCPOG00000004817	TEX36	2.33e-15	-15.8263
F2	scaffold_22	23417401	23417500	ENSCPOG00000019875	-	6.27e-08	-15.4575
F2	scaffold_52	82801	82900	ENSCPOG00000009297	TMEM50B	5.78e-06	-14.4958
F2	scaffold_5	47848251	47848350	ENSCPOG00000025724	U2	4.46e-07	-14.3012
F2	scaffold_5	6731901	6732000	ENSCPOG00000003242	SCD5	0.000350072	-13.5797
F2	scaffold_29	1284051	1284150	ENSCPOG00000026842	Y_RNA	1.19e-06	-13.311
F2	scaffold_7	17715651	17715750	ENSCPOG00000026422	-	8.04e-06	-13.1103
F2	scaffold_81	5312451	5312550	ENSCPOG00000015856	5S_rRNA	1.07e-06	-12.992
F2	scaffold_21	28442451	28442550	ENSCPOG00000019876	-	6.6e-10	-12.9067
F2	scaffold_29	633451	633550	ENSCPOG00000025031	IQGAP2	1.11e-05	-12.6196
F2	scaffold_50	10526551	10526650	ENSCPOG00000001518	PPARGC1A	2.2e-06	-12.5011
F2	scaffold_7	12709551	12709650	ENSCPOG00000009869	-	1.16e-09	-12.4379
F2	scaffold_41	13669851	13669950	ENSCPOG00000024994	-	1.57e-07	-12.3568
F2	scaffold_55	11148301	11148400	ENSCPOG00000029253	U6	0.000913873	-12.1823
F2	scaffold_64	2449751	2449850	ENSCPOG00000003676	XKR4	3.06e-13	-12.1312
F2	scaffold_14	19720551	19720650	ENSCPOG00000007976	SLC14A2	5.61e-06	-12.0117
F2	scaffold_7	25516601	25516700	ENSCPOG00000029398	U6	1.63e-10	-11.7769
F2	scaffold_19	36974451	36974550	ENSCPOG00000018459	U1	1.79e-07	-11.6914
F2	scaffold_64	2449801	2449900	ENSCPOG00000003676	XKR4	5.56e-14	-11.5139
F2	scaffold_0	66658651	66658750	ENSCPOG00000014487	TGFBR2	6.61e-08	-11.468
F2	scaffold_30	267201	267300	ENSCPOG00000008597	LANCL2	<0.0001	-11.4512
F2	scaffold_33	8981251	8981350	ENSCPOG00000004998	BCHE	0.000630917	-11.4066
F2	scaffold_13	12242501	12242600	ENSCPOG00000001048	KIF26B	2.03e-05	-11.3671
F2	scaffold_13	12242501	12242600	ENSCPOG00000001048	KIF26B	2.03e-05	-11.3671
F2	scaffold_6	17442701	17442800	ENSCPOG00000009649	GRAMD3	3.38e-06	-11.3124
F2	scaffold_44	9757451	9757550	ENSCPOG00000028194	7SK	6.97e-05	-11.3033
F2	scaffold_18	19208051	19208150	ENSCPOG00000024310	-	1.71e-07	-11.2824
F2	scaffold_62	976851	976950	ENSCPOG00000011425	CSGALNACT2	3.85e-08	-11.2542
F2	scaffold_35	671701	671800	ENSCPOG00000028387	7SK	5.42e-10	-11.1689
F2	scaffold_80	4144251	4144350	ENSCPOG00000000781	POU2F2	3.81e-05	-11.1325
F2	scaffold_19	5122651	5122750	ENSCPOG00000007842	ARHGAP42	3.81e-06	-10.9376
F2	scaffold_11	30242001	30242100	ENSCPOG00000011885	-	2.98e-05	-10.9259
F2	scaffold_0	1138651	1138750	ENSCPOG00000002633	RSPO2	3.3e-05	-10.8949
F2	scaffold_13	34366501	34366600	ENSCPOG00000005801	DOCK10	6.28e-06	-10.8373
F2	scaffold_0	80551701	80551800	ENSCPOG00000026881	OXNAD1	2.76e-09	-10.8247
F2	scaffold_13	14948701	14948800	ENSCPOG00000003078	HHAT	0.000185682	-10.801
F2	scaffold_4	16645801	16645900	ENSCPOG00000002641	SEZ6L	3.52e-09	-10.7542
F2	scaffold_4	16645801	16645900	ENSCPOG00000002641	SEZ6L	3.52e-09	-10.7542
F2	scaffold_3	9027751	9027850	ENSCPOG00000025723	SSFA2	2.27e-07	-10.7023
F2	scaffold_44	356601	356700	ENSCPOG00000015063	NUPL2	1.92e-12	-10.6749
F2	scaffold_48	14501	14600	ENSCPOG00000000661	SPRED2	0.000491264	-10.6292
F2	scaffold_72	8585251	8585350	ENSCPOG00000015396	GATAD2A	6.11e-06	-10.6013
F2	scaffold_24	25231451	25231550	ENSCPOG00000011411	KIT	6.6e-13	-10.561
F2	scaffold_24	25231451	25231550	ENSCPOG00000011411	KIT	6.6e-13	-10.561
F2	scaffold_24	25231451	25231550	ENSCPOG00000011411	KIT	6.6e-13	-10.561
F2	scaffold_7	58815701	58815800	ENSCPOG00000009208	XXYLT1	6.26e-09	-10.5413
F2	scaffold_62	4812251	4812350	ENSCPOG00000002317	FRMPD2	2.99e-12	-10.4392
F2	scaffold_15	8975801	8975900	ENSCPOG00000000222	IPMK	2.08e-06	-10.4126
F2	scaffold_77	1320101	1320200	ENSCPOG00000015214	STXBP6	0.0014754	-10.3816
F2	scaffold_12	17859351	17859450	ENSCPOG00000011736	NFASC	3.62e-05	-10.3749
F2	scaffold_2	32897601	32897700	ENSCPOG00000004564	HENMT1	3.4e-05	-10.3145
F2	scaffold_76	1228301	1228400	ENSCPOG00000021652	U2	4.68e-08	-10.295
F2	scaffold_1	69716901	69717000	ENSCPOG00000015501	CSMD1	0.000823323	-10.2218
F2	scaffold_13	7940751	7940850	ENSCPOG00000029482	SNORA70	5.84e-07	-10.2088
F2	scaffold_17	37391101	37391200	ENSCPOG00000005816	Kcnk9	0.000131585	-10.1598
F2	scaffold_17	37391101	37391200	ENSCPOG00000005816	Kcnk9	0.000131585	-10.1598
F2	scaffold_14	36529951	36530050	ENSCPOG00000004446	AQP4	0.000690438	-10.127
F2	scaffold_22	23417351	23417450	ENSCPOG00000019875	-	4.13e-05	-10.1181
F2	scaffold_32	12341051	12341150	ENSCPOG00000001908	TMEM132E	2.19e-07	-10.0931
F2	scaffold_31	18840651	18840750	ENSCPOG00000021658	-	0.00025952	-10.0881
F2	scaffold_4	17272251	17272350	ENSCPOG00000014193	KIAA1671	7.57e-07	-10.0713
F2	scaffold_61	318801	318900	ENSCPOG00000010048	ULK2	6.89e-08	-10.0131
F2	scaffold_38	394051	394150	ENSCPOG00000005195	RIPK1	3.15e-06	-10.0069
F2	scaffold_2	64885901	64886000	ENSCPOG00000024331	-	5.08e-08	-10.0023
F2	scaffold_10	1679101	1679200	ENSCPOG00000022992	SNORA73	2.58e-05	10
F2	scaffold_20	11751	11850	ENSCPOG00000019702	FBXO34	1.78e-13	10.02
F2	scaffold_0	86579751	86579850	ENSCPOG00000001535	SMAD6	0.00137166	10.0304
F2	scaffold_29	17943951	17944050	ENSCPOG00000000803	LIFR	0.000298981	10.0874
F2	scaffold_2	58513151	58513250	ENSCPOG00000011868	ST6GALNAC5	2.13e-07	10.1162
F2	scaffold_12	15047901	15048000	ENSCPOG00000008661	PLXNA2	<0.0001	10.1393
F2	scaffold_2	20282801	20282900	ENSCPOG00000002092	F3	7.09e-14	10.1399
F2	scaffold_15	30367251	30367350	ENSCPOG00000000961	CDC5L	4.71e-09	10.2344
F2	scaffold_82	4766501	4766600	ENSCPOG00000024393	-	1.8e-10	10.2349
F2	scaffold_13	30252151	30252250	ENSCPOG00000011303	CAB39	9.46e-14	10.2553
F2	scaffold_23	20962251	20962350	ENSCPOG00000021297	-	0.00138767	10.2799
F2	scaffold_23	16879901	16880000	ENSCPOG00000010456	TRIM9	2.21e-12	10.3365
F2	scaffold_24	10770451	10770550	ENSCPOG00000013686	-	7.17e-11	10.3472
F2	scaffold_83	6014651	6014750	ENSCPOG00000028269	7SK	8.83e-08	10.3683
F2	scaffold_31	17817551	17817650	ENSCPOG00000003576	PHTF2	3.69e-07	10.4256
F2	scaffold_7	44397851	44397950	ENSCPOG00000014875	ULK4	5.65e-08	10.4436
F2	scaffold_15	26981701	26981800	ENSCPOG00000002268	ZMIZ1	3.42e-07	10.4602
F2	scaffold_3	58714401	58714500	ENSCPOG00000000511	-	1.23e-08	10.4693
F2	scaffold_17	24309251	24309350	ENSCPOG00000020514	CXCL14	0.000111052	10.6062
F2	scaffold_6	12152501	12152600	ENSCPOG00000006638	CAMK2A	2.75e-06	10.6521
F2	scaffold_13	42565401	42565500	ENSCPOG00000008636	MAP2	1.54e-10	10.7664
F2	scaffold_15	24411251	24411350	ENSCPOG00000008454	-	0.000131077	10.8163
F2	scaffold_11	16790001	16790100	ENSCPOG00000013188	SLC28A3	1.11e-08	10.8498
F2	scaffold_24	3032201	3032300	ENSCPOG00000026754	-	2.44e-05	10.8926
F2	scaffold_24	3032201	3032300	ENSCPOG00000026754	-	2.44e-05	10.8926
F2	scaffold_3	942951	943050	ENSCPOG00000011344	CAVIN2	4.33e-15	10.9307
F2	scaffold_23	28918201	28918300	ENSCPOG00000006165	TNFAIP8L3	3.32e-08	10.966
F2	scaffold_81	3679401	3679500	ENSCPOG00000023450	-	1.16e-11	10.9689
F2	scaffold_25	3610651	3610750	ENSCPOG00000007550	HMGB4	2.59e-05	11.1648
F2	scaffold_37	9545501	9545600	ENSCPOG00000001371	LRRTM1	2.07e-07	11.1931
F2	scaffold_6	12237551	12237650	ENSCPOG00000002741	TCOF1	5.23e-06	11.2619
F2	scaffold_43	3436101	3436200	ENSCPOG00000007789	NFKB1	2.24e-05	11.267
F2	scaffold_28	21284551	21284650	ENSCPOG00000029781	7SK	2.74e-05	11.3818
F2	scaffold_17	25762201	25762300	ENSCPOG00000021339	U6	1.52e-07	11.451
F2	scaffold_74	1487151	1487250	ENSCPOG00000009920	BDNF	3.08e-08	11.5186
F2	scaffold_61	10088901	10089000	ENSCPOG00000029789	Vault	2.92e-10	11.5199
F2	scaffold_4	3892101	3892200	ENSCPOG00000029208	7SK	1.35e-08	11.5762
F2	scaffold_27	18406901	18407000	ENSCPOG00000023312	Y_RNA	1.65e-05	11.6323
F2	scaffold_32	17766101	17766200	ENSCPOG00000014196	SPNS2	7.61e-09	11.7531
F2	scaffold_0	50985501	50985600	ENSCPOG00000027044	SLMAP	9.41e-05	11.8092
F2	scaffold_22	31161101	31161200	ENSCPOG00000028497	7SK	4.07e-08	11.8496
F2	scaffold_13	1349201	1349300	ENSCPOG00000013232	DUSP10	6.18e-08	11.9574
F2	scaffold_2	16541351	16541450	ENSCPOG00000019619	BARHL2	2.09e-06	11.9869
F2	scaffold_41	5028001	5028100	ENSCPOG00000004786	-	1.46e-06	12.243
F2	scaffold_52	3879101	3879200	ENSCPOG00000000196	GRIK1	5.35e-09	12.2699
F2	scaffold_24	3086651	3086750	ENSCPOG00000026464	-	9.25e-12	12.2943
F2	scaffold_10	9864401	9864500	ENSCPOG00000011312	TRIM24	3.08e-06	12.7098
F2	scaffold_0	51347001	51347100	ENSCPOG00000007782	-	4.51e-08	12.9116
F2	scaffold_9	57057401	57057500	ENSCPOG00000029142	U6	0.000154335	13.0014
F2	scaffold_83	5104851	5104950	ENSCPOG00000018479	Telomerase-vert	0.000231917	13.1902
F2	scaffold_9	36454251	36454350	ENSCPOG00000024969	U6	1.74e-07	13.2789
F2	scaffold_15	35269601	35269700	ENSCPOG00000014662	BTBD9	1.29e-14	13.475
F2	scaffold_53	10147501	10147600	ENSCPOG00000014669	FBXL20	1.6e-13	13.7222
F2	scaffold_39	1279601	1279700	ENSCPOG00000015019	NUF2	4.75e-10	13.8558
F2	scaffold_3	58714351	58714450	ENSCPOG00000000511	-	1.89e-13	14.335
F2	scaffold_1	11690301	11690400	ENSCPOG00000013935	-	5.77e-07	14.594
F2	scaffold_1	11690301	11690400	ENSCPOG00000013935	-	5.77e-07	14.594
F2	scaffold_1	46824901	46825000	ENSCPOG00000014291	WDR11	2.39e-11	14.9089
F2	scaffold_38	9377451	9377550	ENSCPOG00000029792	7SK	1.78e-07	16.5146
F2	scaffold_5	60571301	60571400	ENSCPOG00000027552	-	5.55e-16	16.8196
F2	scaffold_82	4749451	4749550	ENSCPOG00000024393	-	2.49e-10	18.6876
F2	scaffold_10	46938951	46939050	ENSCPOG00000008329	LRRK1	8.03e-12	19.6502
F2	scaffold_43	12357301	12357400	ENSCPOG00000004133	-	1.02e-08	19.8157
F2	scaffold_17	7156051	7156150	ENSCPOG00000014128	CCNJL	7.25e-12	22.534
F2	scaffold_7	32298551	32298650	ENSCPOG00000024314	FAM198B	9.39e-09	24.497
F3	scaffold_87	2593851	2593950	ENSCPOG00000008891	OXSR1	4.21e-13	-35.3003
F3	scaffold_2	20567301	20567400	ENSCPOG00000006860	SLC44A3	4.31e-08	-27.9066
F3	scaffold_94	4444951	4445050	ENSCPOG00000010958	-	1.74e-12	-22.7301
F3	scaffold_4	13835751	13835850	ENSCPOG00000009502	-	4.84e-12	-19.3759
F3	scaffold_18	34419701	34419800	ENSCPOG00000020392	-	8.51e-06	-18.9272
F3	scaffold_0	18849351	18849450	ENSCPOG00000016643	U6	2.82e-07	-18.7135
F3	scaffold_4	58572901	58573000	ENSCPOG00000028166	5S_rRNA	2.16e-05	-18.0693
F3	scaffold_25	23421851	23421950	ENSCPOG00000020168	CASZ1	<0.0001	-17.4759
F3	scaffold_16	27825301	27825400	ENSCPOG00000024789	-	3.05e-14	-17.4603
F3	scaffold_50	9553601	9553700	ENSCPOG00000000323	SEPSECS	1.22e-15	-17.3801
F3	scaffold_94	4445001	4445100	ENSCPOG00000010958	-	1.12e-10	-16.8534
F3	scaffold_5	4067501	4067600	ENSCPOG00000001271	ANTXR2	2.74e-06	-16.6667
F3	scaffold_22	2470201	2470300	ENSCPOG00000010169	WDR59	1.69e-07	-15.9886
F3	scaffold_3	74380101	74380200	ENSCPOG00000024750	-	<0.0001	-15.7027
F3	scaffold_1	11690301	11690400	ENSCPOG00000013935	-	1.02e-08	-15.6235
F3	scaffold_1	11690301	11690400	ENSCPOG00000013935	-	1.02e-08	-15.6235
F3	scaffold_43	7500501	7500600	ENSCPOG00000011505	Papss1	2.14e-08	-15.4134
F3	scaffold_43	7500501	7500600	ENSCPOG00000011505	Papss1	2.14e-08	-15.4134
F3	scaffold_7	2560001	2560100	ENSCPOG00000012883	PRDM5	9.4e-05	-15.3199
F3	scaffold_7	2560001	2560100	ENSCPOG00000012883	PRDM5	9.4e-05	-15.3199
F3	scaffold_50	3829001	3829100	ENSCPOG00000029712	U6	6.29e-06	-15.1459
F3	scaffold_5	18981501	18981600	ENSCPOG00000003233	EFNB2	2.22e-16	-15.0914
F3	scaffold_5	4067451	4067550	ENSCPOG00000001271	ANTXR2	8.15e-06	-15.0718
F3	scaffold_12	20539351	20539450	ENSCPOG00000007765	TIMM17A	1.02e-06	-14.6974
F3	scaffold_13	8355551	8355650	ENSCPOG00000021172	BATF3	0.000579766	-14.5486
F3	scaffold_4	45254901	45255000	ENSCPOG00000029977	Vault	5.36e-07	-14.3707
F3	scaffold_24	3052951	3053050	ENSCPOG00000026464	-	3.81e-06	-14.224
F3	scaffold_42	15162651	15162750	ENSCPOG00000021192	-	5.55e-16	-14.2212
F3	scaffold_6	30708351	30708450	ENSCPOG00000005581	MTUS2	3.03e-07	-14.1962
F3	scaffold_19	20651	20750	ENSCPOG00000024570	-	1.82e-11	-14.1721
F3	scaffold_73	2380651	2380750	ENSCPOG00000003269	LCORL	<0.0001	-14.0843
F3	scaffold_3	74380051	74380150	ENSCPOG00000024750	-	<0.0001	-14.0065
F3	scaffold_27	14004651	14004750	ENSCPOG00000006212	SMU1	5.56e-10	-13.9689
F3	scaffold_15	25749301	25749400	ENSCPOG00000011100	KCNMA1	0.00114175	-13.8115
F3	scaffold_7	49205051	49205150	ENSCPOG00000029380	-	8.02e-11	-13.5906
F3	scaffold_12	44884551	44884650	ENSCPOG00000002388	TPBG	6.4e-09	-13.5811
F3	scaffold_0	20514551	20514650	ENSCPOG00000026706	-	3.41e-10	-13.5471
F3	scaffold_40	7990951	7991050	ENSCPOG00000015279	CCDC83	5.92e-12	-13.5421
F3	scaffold_28	12877351	12877450	ENSCPOG00000029592	U4	8.52e-08	-13.4803
F3	scaffold_5	25468901	25469000	ENSCPOG00000027384	Y_RNA	<0.0001	-13.4293
F3	scaffold_71	5158951	5159050	ENSCPOG00000023012	-	9.77e-15	-13.3028
F3	scaffold_133	2670401	2670500	ENSCPOG00000007489	CFAP57	1.19e-08	-13.2837
F3	scaffold_0	61743451	61743550	ENSCPOG00000016368	5S_rRNA	3.4e-13	-13.2522
F3	scaffold_2	19943501	19943600	ENSCPOG00000015466	ARHGAP29	1.07e-13	-13.2075
F3	scaffold_14	16145801	16145900	ENSCPOG00000013484	DYM	4.16e-09	-13.1773
F3	scaffold_8	38624051	38624150	ENSCPOG00000013262	GRK7	5.84e-10	-13.1407
F3	scaffold_30	5879401	5879500	ENSCPOG00000007298	TRRAP	8.82e-08	-12.6919
F3	scaffold_22	9011151	9011250	ENSCPOG00000010704	CARMIL2	3.74e-12	-12.6371
F3	scaffold_0	28982351	28982450	ENSCPOG00000025780	-	2.12e-12	-12.5806
F3	scaffold_176	1375701	1375800	ENSCPOG00000012384	PHYKPL	1.47e-12	-12.5644
F3	scaffold_28	15088951	15089050	ENSCPOG00000007138	-	<0.0001	-12.5596
F3	scaffold_16	27825351	27825450	ENSCPOG00000024789	-	1.99e-12	-12.3896
F3	scaffold_15	41335951	41336050	ENSCPOG00000027486	Y_RNA	3.72e-14	-12.3675
F3	scaffold_154	1335951	1336050	ENSCPOG00000027486	Y_RNA	3.72e-14	-12.3675
F3	scaffold_18	11341101	11341200	ENSCPOG00000022202	-	0.000150134	-12.2255
F3	scaffold_181	1341101	1341200	ENSCPOG00000022202	-	0.000150134	-12.2255
F3	scaffold_0	49511901	49512000	ENSCPOG00000012876	TTPA	2.69e-07	-12.2159
F3	scaffold_11	11527551	11527650	ENSCPOG00000015748	NT5C2	0.000769963	-12.1939
F3	scaffold_17	36281051	36281150	ENSCPOG00000019277	-	3.67e-07	-12.1793
F3	scaffold_37	18684701	18684800	ENSCPOG00000018461	SNORA2	4.23e-07	-12.1372
F3	scaffold_5	2562301	2562400	ENSCPOG00000012850	ANXA3	0.000265709	-12.0504
F3	scaffold_5	16933701	16933800	ENSCPOG00000002412	MYO16	1.29e-07	-12.0268
F3	scaffold_383	62451	62550	ENSCPOG00000026844	-	0.00164987	-12.0264
F3	scaffold_2	50883201	50883300	ENSCPOG00000023473	DDAH1	4.1e-07	-12.0208
F3	scaffold_9	22400101	22400200	ENSCPOG00000012798	C11orf74	2.93e-13	-12.004
F3	scaffold_92	2400101	2400200	ENSCPOG00000012798	C11orf74	2.93e-13	-12.004
F3	scaffold_6	12397551	12397650	ENSCPOG00000013695	SYNPO	5.07e-08	-11.9829
F3	scaffold_10	13681001	13681100	ENSCPOG00000023504	CALD1	6.29e-07	-11.9549
F3	scaffold_10	13681001	13681100	ENSCPOG00000023504	CALD1	6.29e-07	-11.9549
F3	scaffold_6	32144601	32144700	ENSCPOG00000024662	-	1.85e-07	-11.9135
F3	scaffold_0	15976301	15976400	ENSCPOG00000007313	RNF19A	9.12e-08	-11.891
F3	scaffold_426	186051	186150	ENSCPOG00000023580	-	0.000761739	-11.8523
F3	scaffold_7	32298801	32298900	ENSCPOG00000024314	FAM198B	1.26e-05	-11.8426
F3	scaffold_153	1530551	1530650	ENSCPOG00000015208	TNP1	7.8e-07	-11.8075
F3	scaffold_13	37467351	37467450	ENSCPOG00000020239	-	7.84e-09	-11.7878
F3	scaffold_43	12394051	12394150	ENSCPOG00000004133	-	0.000271784	-11.765
F3	scaffold_2	70778051	70778150	ENSCPOG00000006047	C1orf87	4.09e-08	-11.7647
F3	scaffold_10	20722101	20722200	ENSCPOG00000002077	ACTC1	9.49e-06	-11.7081
F3	scaffold_10	20722101	20722200	ENSCPOG00000002077	ACTC1	9.49e-06	-11.7081
F3	scaffold_2	72160951	72161050	ENSCPOG00000019842	5S_rRNA	1.11e-12	-11.702
F3	scaffold_272	160951	161050	ENSCPOG00000019842	5S_rRNA	1.11e-12	-11.702
F3	scaffold_51	5541651	5541750	ENSCPOG00000007195	ADCY8	6.2e-07	-11.6517
F3	scaffold_70	8523401	8523500	ENSCPOG00000020316	-	5.14e-07	-11.6425
F3	scaffold_98	3910851	3910950	ENSCPOG00000028873	U6	4.71e-08	-11.6153
F3	scaffold_23	20515901	20516000	ENSCPOG00000005300	SLC28A2	2.02e-05	-11.5751
F3	scaffold_28	19628701	19628800	ENSCPOG00000012462	ITPR2	3.78e-11	-11.561
F3	scaffold_87	1557201	1557300	ENSCPOG00000013890	RAD18	2.48e-05	-11.5269
F3	scaffold_88	5945651	5945750	ENSCPOG00000025393	TCEANC2	7.13e-07	-11.5233
F3	scaffold_82	2842801	2842900	ENSCPOG00000013933	MTCL1	0.000141389	-11.5064
F3	scaffold_1	54834101	54834200	ENSCPOG00000001119	TMA16	8.15e-06	-11.5008
F3	scaffold_154	834101	834200	ENSCPOG00000001119	TMA16	8.15e-06	-11.5008
F3	scaffold_27	8504801	8504900	ENSCPOG00000004530	PBX3	1.2e-08	-11.4166
F3	scaffold_62	2216101	2216200	ENSCPOG00000024566	-	0.0016527	-11.4157
F3	scaffold_67	3598951	3599050	ENSCPOG00000001830	TEAD1	6e-15	-11.4008
F3	scaffold_160	1318301	1318400	ENSCPOG00000006220	TBC1D22A	0.000112118	-11.4003
F3	scaffold_45	4080001	4080100	ENSCPOG00000010269	CTNNBL1	9.51e-12	-11.3959
F3	scaffold_34	21262451	21262550	ENSCPOG00000000725	PROS1	4.38e-10	-11.3821
F3	scaffold_140	1617201	1617300	ENSCPOG00000020177	U6	1.56e-05	-11.3333
F3	scaffold_87	2106101	2106200	ENSCPOG00000013446	LMCD1	4.14e-07	-11.308
F3	scaffold_53	7266301	7266400	ENSCPOG00000013284	MYCBPAP	7.73e-13	-11.2847
F3	scaffold_11	50371701	50371800	ENSCPOG00000003674	KLHDC10	6.06e-07	-11.2787
F3	scaffold_206	513101	513200	ENSCPOG00000023147	TRIM33	4.39e-10	-11.2754
F3	scaffold_68	8749401	8749500	ENSCPOG00000010771	TNFAIP3	8.48e-05	-11.2637
F3	scaffold_45	9205501	9205600	ENSCPOG00000014543	PTPRT	1.39e-08	-11.2184
F3	scaffold_62	10267401	10267500	ENSCPOG00000003471	SH2D4B	1.61e-05	-11.1812
F3	scaffold_67	7234501	7234600	ENSCPOG00000025926	FTH1	1.36e-06	-11.1785
F3	scaffold_73	2380701	2380800	ENSCPOG00000003269	LCORL	3.18e-08	-11.1134
F3	scaffold_10	18080251	18080350	ENSCPOG00000004683	-	1.86e-06	-11.1062
F3	scaffold_65	5548601	5548700	ENSCPOG00000028104	5S_rRNA	7.77e-16	-11.0991
F3	scaffold_95	5736551	5736650	ENSCPOG00000024172	IL17RA	0.00067237	-10.9948
F3	scaffold_30	17974751	17974850	ENSCPOG00000009947	MPLKIP	2.88e-12	-10.9907
F3	scaffold_66	2710451	2710550	ENSCPOG00000019961	CAMK2B	9.32e-12	-10.9519
F3	scaffold_6	3672351	3672450	ENSCPOG00000013579	-	1.44e-05	-10.9379
F3	scaffold_38	4132751	4132850	ENSCPOG00000007910	SNRNP48	6.56e-07	-10.9033
F3	scaffold_38	4132751	4132850	ENSCPOG00000007910	SNRNP48	6.56e-07	-10.9033
F3	scaffold_13	6458051	6458150	ENSCPOG00000014507	KCNK2	0.00156323	-10.8171
F3	scaffold_16	16621201	16621300	ENSCPOG00000014866	PRKCQ	0.0016529	-10.8152
F3	scaffold_28	12877401	12877500	ENSCPOG00000029592	U4	8.98e-05	-10.8108
F3	scaffold_125	32051	32150	ENSCPOG00000001219	-	4.34e-11	-10.8045
F3	scaffold_130	940651	940750	ENSCPOG00000024105	SNORA2	0.000500724	-10.7488
F3	scaffold_9	5792601	5792700	ENSCPOG00000013048	Lta4h	2.52e-11	-10.7211
F3	scaffold_3	69998101	69998200	ENSCPOG00000026329	PLEKHB2	1.6e-05	-10.7182
F3	scaffold_185	392201	392300	ENSCPOG00000018950	-	0.0008995	-10.7131
F3	scaffold_32	25315451	25315550	ENSCPOG00000021588	SNORA2	5.29e-09	-10.7003
F3	scaffold_15	36968601	36968700	ENSCPOG00000029095	U6	1.18e-11	-10.694
F3	scaffold_46	10888901	10889000	ENSCPOG00000024390	-	0.000154424	-10.6751
F3	scaffold_27	1831351	1831450	ENSCPOG00000022704	-	4.62e-11	-10.6335
F3	scaffold_23	29801401	29801500	ENSCPOG00000007212	MYO5C	9.17e-07	-10.6325
F3	scaffold_13	13459851	13459950	ENSCPOG00000017681	SNORA2	0.00013865	-10.612
F3	scaffold_18	14592551	14592650	ENSCPOG00000028464	U6	3.39e-11	-10.5959
F3	scaffold_2	33912151	33912250	ENSCPOG00000009422	GSTM3	3.95e-13	-10.5891
F3	scaffold_317	284301	284400	ENSCPOG00000004620	TMEM94	9.08e-07	-10.5777
F3	scaffold_2	39145901	39146000	ENSCPOG00000002591	AMPD1	3.12e-05	-10.565
F3	scaffold_17	747301	747400	ENSCPOG00000003811	GRIA1	1.62e-07	-10.5581
F3	scaffold_40	2523251	2523350	ENSCPOG00000023830	-	9.82e-06	-10.5479
F3	scaffold_22	29862501	29862600	ENSCPOG00000004624	-	3.42e-05	-10.5458
F3	scaffold_4	43678751	43678850	ENSCPOG00000001333	IL4R	0.000443873	-10.5393
F3	scaffold_38	15877501	15877600	ENSCPOG00000022567	Vault	6.33e-05	-10.5245
F3	scaffold_0	38695551	38695650	ENSCPOG00000027320	SNORA2	1.61e-09	-10.4866
F3	scaffold_22	32667551	32667650	ENSCPOG00000011632	GRID2	1.62e-11	-10.4166
F3	scaffold_23	26372851	26372950	ENSCPOG00000006931	SEMA6D	3.3e-07	-10.4126
F3	scaffold_56	2883901	2884000	ENSCPOG00000028891	-	1.09e-05	-10.4123
F3	scaffold_0	23172001	23172100	ENSCPOG00000026546	RUNX1T1	1.33e-15	-10.407
F3	scaffold_24	6213351	6213450	ENSCPOG00000007626	TMEM182	0.000901441	-10.4015
F3	scaffold_5	60720051	60720150	ENSCPOG00000021383	SNORA2	5.54e-09	-10.4
F3	scaffold_15	24589051	24589150	ENSCPOG00000024468	U6	0.0020453	-10.3617
F3	scaffold_17	22364351	22364450	ENSCPOG00000009323	GPRIN1	7.8e-05	-10.315
F3	scaffold_7	51133551	51133650	ENSCPOG00000010094	ETV5	0.00200204	-10.307
F3	scaffold_18	37626101	37626200	ENSCPOG00000004438	CACNA1B	0.000257117	-10.278
F3	scaffold_4	53176151	53176250	ENSCPOG00000028655	U6	6.03e-09	-10.2764
F3	scaffold_41	5110501	5110600	ENSCPOG00000020011	-	1.19e-06	-10.2508
F3	scaffold_41	5110501	5110600	ENSCPOG00000020011	-	1.19e-06	-10.2508
F3	scaffold_13	38618201	38618300	ENSCPOG00000027747	RNase_MRP	0.000243319	-10.2304
F3	scaffold_33	20114201	20114300	ENSCPOG00000013055	SRPX	1.64e-05	-10.2157
F3	scaffold_12	18231401	18231500	ENSCPOG00000005954	PPP1R15B	7.75e-09	-10.2138
F3	scaffold_11	34121201	34121300	ENSCPOG00000005598	TMEM106B	0.00114668	-10.1655
F3	scaffold_0	66773951	66774050	ENSCPOG00000027686	7SK	0.000527984	-10.1428
F3	scaffold_25	17010301	17010400	ENSCPOG00000009541	ACTL8	6.79e-07	-10.1295
F3	scaffold_25	17010301	17010400	ENSCPOG00000009541	ACTL8	6.79e-07	-10.1295
F3	scaffold_19	25703651	25703750	ENSCPOG00000019259	-	9.06e-11	-10.1161
F3	scaffold_9	41829901	41830000	ENSCPOG00000014939	APOF	8.77e-09	-10.1075
F3	scaffold_22	1743101	1743200	ENSCPOG00000012030	ADAT1	6.87e-05	-10.0872
F3	scaffold_126	2818751	2818850	ENSCPOG00000027213	-	0.00011168	-10.086
F3	scaffold_3	52471601	52471700	ENSCPOG00000027838	7SK	7.55e-15	-10.0628
F3	scaffold_15	32675051	32675150	ENSCPOG00000017588	SNORA2	2.83e-14	-10.055
F3	scaffold_76	242301	242400	ENSCPOG00000003963	HID1	4.02e-08	-10.055
F3	scaffold_31	21262501	21262600	ENSCPOG00000012138	CACNA2D1	8.21e-10	-10.0521
F3	scaffold_153	1910951	1911050	ENSCPOG00000012224	42798	8.85e-14	-10.0321
F3	scaffold_39	16942851	16942950	ENSCPOG00000010457	EEF1A1	0.000128497	-10.0181
F3	scaffold_2	58849951	58850050	ENSCPOG00000011868	ST6GALNAC5	2.06e-07	-10
F3	scaffold_60	2027601	2027700	ENSCPOG00000001861	SASH1	9.27e-14	10.0202
F3	scaffold_13	21256051	21256150	ENSCPOG00000010086	-	3.42e-05	10.0239
F3	scaffold_17	14971401	14971500	ENSCPOG00000015944	-	0.000109238	10.0302
F3	scaffold_31	13145601	13145700	ENSCPOG00000002391	SLC26A4	7.75e-10	10.1014
F3	scaffold_15	24241701	24241800	ENSCPOG00000008454	-	6.22e-15	10.1102
F3	scaffold_5	12114301	12114400	ENSCPOG00000028103	5S_rRNA	7.93e-08	10.1158
F3	scaffold_17	32057701	32057800	ENSCPOG00000018681	SNORA61	0.000251126	10.1369
F3	scaffold_19	36974451	36974550	ENSCPOG00000018459	U1	4.03e-05	10.1388
F3	scaffold_41	13340001	13340100	ENSCPOG00000024994	-	1.01e-10	10.1514
F3	scaffold_52	7532301	7532400	ENSCPOG00000001427	APP	1.97e-07	10.1531
F3	scaffold_52	7532301	7532400	ENSCPOG00000001427	APP	1.97e-07	10.1531
F3	scaffold_52	7532301	7532400	ENSCPOG00000001427	APP	1.97e-07	10.1531
F3	scaffold_98	3269151	3269250	ENSCPOG00000006367	PEAK1	2.73e-09	10.1594
F3	scaffold_24	6177951	6178050	ENSCPOG00000007626	TMEM182	1.08e-06	10.1599
F3	scaffold_115	1053151	1053250	ENSCPOG00000009100	CLIP1	1.37e-08	10.1964
F3	scaffold_51	8299201	8299300	ENSCPOG00000003326	MYC	5.12e-07	10.2101
F3	scaffold_159	1525201	1525300	ENSCPOG00000010591	-	4.94e-12	10.2222
F3	scaffold_21	17409601	17409700	ENSCPOG00000025905	Y_RNA	7.98e-12	10.2227
F3	scaffold_76	1766351	1766450	ENSCPOG00000023336	C17orf80	0.0021589	10.2284
F3	scaffold_8	6244651	6244750	ENSCPOG00000009407	XRN2	5.07e-05	10.2553
F3	scaffold_180	942101	942200	ENSCPOG00000014328	HIVEP3	4.25e-06	10.2894
F3	scaffold_28	7718701	7718800	ENSCPOG00000006083	GRIN2B	4.65e-07	10.2961
F3	scaffold_2	49033301	49033400	ENSCPOG00000012113	LMO4	0.000217996	10.2972
F3	scaffold_37	4348251	4348350	ENSCPOG00000001723	-	0.000797432	10.3226
F3	scaffold_29	1163351	1163450	ENSCPOG00000009626	-	5.61e-05	10.3251
F3	scaffold_14	31334651	31334750	ENSCPOG00000024685	GAREM1	1.93e-06	10.3338
F3	scaffold_124	3115301	3115400	ENSCPOG00000022151	SNORA2	1.06e-05	10.3458
F3	scaffold_19	26326551	26326650	ENSCPOG00000016454	-	2.79e-14	10.3513
F3	scaffold_4	46752001	46752100	ENSCPOG00000004069	SLC17A5	0.000296842	10.3536
F3	scaffold_162	1522701	1522800	ENSCPOG00000027313	-	1.7e-05	10.3544
F3	scaffold_8	28522051	28522150	ENSCPOG00000023118	NUDT16	1.05e-07	10.3571
F3	scaffold_65	256501	256600	ENSCPOG00000026448	-	8.98e-05	10.3764
F3	scaffold_4	55430151	55430250	ENSCPOG00000007065	SDHAF4	0.00103182	10.3837
F3	scaffold_38	1829501	1829600	ENSCPOG00000027314	U6atac	2.31e-08	10.3875
F3	scaffold_107	3958251	3958350	ENSCPOG00000000909	ANO2	3.08e-09	10.4141
F3	scaffold_18	34268101	34268200	ENSCPOG00000003316	NRXN1	1.96e-07	10.4297
F3	scaffold_18	34268101	34268200	ENSCPOG00000003316	NRXN1	1.96e-07	10.4297
F3	scaffold_97	3714351	3714450	ENSCPOG00000020467	HNRNPK	3.07e-06	10.4416
F3	scaffold_18	6156201	6156300	ENSCPOG00000006695	UBXN2A	2.07e-07	10.4939
F3	scaffold_3	71313001	71313100	ENSCPOG00000023611	-	1.17e-08	10.5003
F3	scaffold_137	1861301	1861400	ENSCPOG00000022572	RD3	9.62e-06	10.5032
F3	scaffold_3	2181401	2181500	ENSCPOG00000008879	HIBCH	0.000248979	10.6243
F3	scaffold_94	4778051	4778150	ENSCPOG00000014609	Gnrhr	0.00023154	10.6301
F3	scaffold_31	11843501	11843600	ENSCPOG00000021424	-	0.000152141	10.6391
F3	scaffold_1	80463801	80463900	ENSCPOG00000009729	FAM184A	1.92e-06	10.6513
F3	scaffold_1	29445001	29445100	ENSCPOG00000000179	ALDH18A1	3.87e-05	10.6517
F3	scaffold_33	24907951	24908050	ENSCPOG00000015266	-	7.22e-10	10.6556
F3	scaffold_90	5497501	5497600	ENSCPOG00000022481	-	2.69e-06	10.6647
F3	scaffold_6	453901	454000	ENSCPOG00000029089	SNORA40	6.12e-13	10.6705
F3	scaffold_3	42835501	42835600	ENSCPOG00000026470	SNORA2	0.00197342	10.6868
F3	scaffold_25	24727501	24727600	ENSCPOG00000022879	RERE	5.74e-10	10.6878
F3	scaffold_25	24727501	24727600	ENSCPOG00000022879	RERE	5.74e-10	10.6878
F3	scaffold_22	18687201	18687300	ENSCPOG00000023849	-	5.56e-07	10.688
F3	scaffold_16	8460851	8460950	ENSCPOG00000012674	ZMYND11	8.56e-07	10.696
F3	scaffold_7	57662401	57662500	ENSCPOG00000017799	SNORA29	0.000566044	10.6963
F3	scaffold_27	19599851	19599950	ENSCPOG00000003393	-	7.05e-08	10.7504
F3	scaffold_49	4452351	4452450	ENSCPOG00000008242	MAP3K7	5.82e-10	10.7801
F3	scaffold_7	29662401	29662500	ENSCPOG00000003804	FBXW7	1.2e-12	10.7806
F3	scaffold_90	5497451	5497550	ENSCPOG00000022481	-	5.03e-05	10.7821
F3	scaffold_28	2403651	2403750	ENSCPOG00000003749	-	3.96e-05	10.7864
F3	scaffold_28	19327851	19327950	ENSCPOG00000022281	SSPN	4.96e-09	10.7894
F3	scaffold_7	23679751	23679850	ENSCPOG00000026234	INPP4B	7.87e-05	10.8149
F3	scaffold_15	37028101	37028200	ENSCPOG00000026473	SNORA2	9.66e-15	10.8618
F3	scaffold_12	2006401	2006500	ENSCPOG00000029248	SNORA40	1.6e-05	10.8799
F3	scaffold_45	9476651	9476750	ENSCPOG00000014543	PTPRT	1.07e-05	10.8852
F3	scaffold_34	18573101	18573200	ENSCPOG00000024214	VGLL3	1.8e-06	10.9274
F3	scaffold_34	18573101	18573200	ENSCPOG00000024214	VGLL3	1.8e-06	10.9274
F3	scaffold_19	27149001	27149100	ENSCPOG00000012043	TECTA	1.14e-13	10.9292
F3	scaffold_70	7014951	7015050	ENSCPOG00000027430	KLK4	1.27e-08	10.9635
F3	scaffold_110	3537001	3537100	ENSCPOG00000024340	-	4.31e-08	10.9741
F3	scaffold_110	3537001	3537100	ENSCPOG00000024340	-	4.31e-08	10.9741
F3	scaffold_15	5153251	5153350	ENSCPOG00000002383	MBL2	3.8e-06	10.9962
F3	scaffold_0	16657601	16657700	ENSCPOG00000019380	-	2.21e-05	11.0613
F3	scaffold_53	9278801	9278900	ENSCPOG00000026086	-	6.11e-09	11.0617
F3	scaffold_3	67517651	67517750	ENSCPOG00000011409	GYPC	5.74e-07	11.1111
F3	scaffold_85	1569351	1569450	ENSCPOG00000007877	DRD5	7.98e-07	11.1134
F3	scaffold_320	2401	2500	ENSCPOG00000001542	POLR2E	3.24e-08	11.1367
F3	scaffold_23	30842201	30842300	ENSCPOG00000011137	WDR72	0.00176903	11.1585
F3	scaffold_127	3338201	3338300	ENSCPOG00000014632	-	1.17e-13	11.1615
F3	scaffold_5	24978301	24978400	ENSCPOG00000008603	GPR18	8.75e-06	11.1955
F3	scaffold_131	1342601	1342700	ENSCPOG00000020492	-	4.2e-09	11.2151
F3	scaffold_17	639101	639200	ENSCPOG00000003811	GRIA1	0.000197001	11.2397
F3	scaffold_433	81851	81950	ENSCPOG00000004502	-	3.55e-12	11.2412
F3	scaffold_433	81851	81950	ENSCPOG00000004502	-	3.55e-12	11.2412
F3	scaffold_433	81851	81950	ENSCPOG00000004502	-	3.55e-12	11.2412
F3	scaffold_32	24816951	24817050	ENSCPOG00000019487	-	6.08e-11	11.2421
F3	scaffold_9	54460251	54460350	ENSCPOG00000024622	5S_rRNA	1.01e-05	11.2787
F3	scaffold_66	8573351	8573450	ENSCPOG00000008192	-	1.23e-06	11.3195
F3	scaffold_45	2268551	2268650	ENSCPOG00000015688	-	1.39e-06	11.3372
F3	scaffold_41	6426151	6426250	ENSCPOG00000029714	-	6.79e-05	11.3383
F3	scaffold_67	8578551	8578650	ENSCPOG00000011348	PLEKHM1	2.08e-07	11.3704
F3	scaffold_56	555751	555850	ENSCPOG00000023557	FAM187B	1.1e-11	11.3757
F3	scaffold_56	555751	555850	ENSCPOG00000023557	FAM187B	1.1e-11	11.3757
F3	scaffold_32	254901	255000	ENSCPOG00000010531	RARRES2	8.11e-08	11.4216
F3	scaffold_33	2735001	2735100	ENSCPOG00000012796	ARHGAP24	2.07e-05	11.4222
F3	scaffold_3	51210401	51210500	ENSCPOG00000016171	-	2.75e-05	11.4417
F3	scaffold_0	17850451	17850550	ENSCPOG00000002901	POP1	1.11e-16	11.4567
F3	scaffold_44	4330451	4330550	ENSCPOG00000020159	-	5.86e-08	11.4595
F3	scaffold_5	12114351	12114450	ENSCPOG00000028103	5S_rRNA	1.74e-05	11.4641
F3	scaffold_20	11863901	11864000	ENSCPOG00000004809	FAM71D	6.9e-07	11.4714
F3	scaffold_4	3892101	3892200	ENSCPOG00000029208	7SK	0.000332533	11.5562
F3	scaffold_0	45989301	45989400	ENSCPOG00000000648	ADHFE1	1.57e-06	11.5675
F3	scaffold_56	555701	555800	ENSCPOG00000023557	FAM187B	5.55e-16	11.5716
F3	scaffold_56	555701	555800	ENSCPOG00000023557	FAM187B	5.55e-16	11.5716
F3	scaffold_13	29050801	29050900	ENSCPOG00000014125	Kcnj13	2.83e-11	11.6279
F3	scaffold_13	29050801	29050900	ENSCPOG00000014125	Kcnj13	2.83e-11	11.6279
F3	scaffold_13	29050801	29050900	ENSCPOG00000014125	Kcnj13	2.83e-11	11.6279
F3	scaffold_31	17579051	17579150	ENSCPOG00000005099	PTPN12	0.00125982	11.6378
F3	scaffold_115	3162651	3162750	ENSCPOG00000017737	Y_RNA	1.48e-06	11.6651
F3	scaffold_39	15085751	15085850	ENSCPOG00000005846	ARHGAP12	3.51e-07	11.6781
F3	scaffold_578	1001	1100	ENSCPOG00000023919	-	2.24e-05	11.6808
F3	scaffold_0	32594051	32594150	ENSCPOG00000025732	Fabp5	1.08e-06	11.7075
F3	scaffold_174	1606501	1606600	ENSCPOG00000005464	-	9.32e-12	11.715
F3	scaffold_174	1606501	1606600	ENSCPOG00000005464	-	9.32e-12	11.715
F3	scaffold_104	4221501	4221600	ENSCPOG00000008903	STK17B	2.5e-07	11.8263
F3	scaffold_13	12242351	12242450	ENSCPOG00000001048	KIF26B	4.97e-08	11.8689
F3	scaffold_13	12242351	12242450	ENSCPOG00000001048	KIF26B	4.97e-08	11.8689
F3	scaffold_51	8562101	8562200	ENSCPOG00000003326	MYC	8.96e-07	11.9046
F3	scaffold_2	32152201	32152300	ENSCPOG00000000677	VAV3	4.15e-07	11.9397
F3	scaffold_2	23756551	23756650	ENSCPOG00000028129	5S_rRNA	0.000181993	12.0284
F3	scaffold_0	34899001	34899100	ENSCPOG00000010918	PKIA	9.31e-07	12.0796
F3	scaffold_3	58561701	58561800	ENSCPOG00000000511	-	3.2e-10	12.0862
F3	scaffold_246	44751	44850	ENSCPOG00000028846	U6	1.77e-06	12.1223
F3	scaffold_41	13047451	13047550	ENSCPOG00000006443	FNDC1	1.05e-11	12.1978
F3	scaffold_16	17660201	17660300	ENSCPOG00000014283	CALML3	1.49e-05	12.2115
F3	scaffold_41	5077451	5077550	ENSCPOG00000024960	-	1.33e-15	12.2669
F3	scaffold_56	10212501	10212600	ENSCPOG00000002925	SLAMF1	6.53e-08	12.2813
F3	scaffold_9	29796351	29796450	ENSCPOG00000004323	MDM2	2.82e-09	12.3096
F3	scaffold_48	2559801	2559900	ENSCPOG00000029295	U6	7.55e-08	12.3386
F3	scaffold_32	457001	457100	ENSCPOG00000007565	-	1.28e-08	12.3465
F3	scaffold_206	609601	609700	ENSCPOG00000023147	TRIM33	0.00132294	12.3971
F3	scaffold_25	4937001	4937100	ENSCPOG00000018467	Y_RNA	1.62e-07	12.4363
F3	scaffold_6	61069401	61069500	ENSCPOG00000009047	-	3.03e-07	12.445
F3	scaffold_119	243051	243150	ENSCPOG00000015008	NPBWR2	0.000703484	12.4692
F3	scaffold_20	32085351	32085450	ENSCPOG00000004079	FOXN3	1.61e-07	12.4828
F3	scaffold_9	22391001	22391100	ENSCPOG00000004333	CSRP2	3.43e-05	12.6404
F3	scaffold_14	5949251	5949350	ENSCPOG00000028929	SNORA64	2.25e-09	12.6586
F3	scaffold_34	18573151	18573250	ENSCPOG00000024214	VGLL3	1.88e-06	12.6638
F3	scaffold_34	18573151	18573250	ENSCPOG00000024214	VGLL3	1.88e-06	12.6638
F3	scaffold_43	1613101	1613200	ENSCPOG00000024077	DDIT4L	4.34e-14	12.6778
F3	scaffold_13	12242401	12242500	ENSCPOG00000001048	KIF26B	1.38e-09	12.6964
F3	scaffold_13	12242401	12242500	ENSCPOG00000001048	KIF26B	1.38e-09	12.6964
F3	scaffold_55	6327851	6327950	ENSCPOG00000018238	Y_RNA	6.64e-10	12.7849
F3	scaffold_19	35718501	35718600	ENSCPOG00000003178	-	4.9e-08	12.8481
F3	scaffold_433	35851	35950	ENSCPOG00000004502	-	5.12e-11	12.8606
F3	scaffold_433	35851	35950	ENSCPOG00000004502	-	5.12e-11	12.8606
F3	scaffold_433	35851	35950	ENSCPOG00000004502	-	5.12e-11	12.8606
F3	scaffold_96	2475701	2475800	ENSCPOG00000015953	U4	1.81e-12	12.8648
F3	scaffold_20	9339251	9339350	ENSCPOG00000022181	-	0.00156832	12.8941
F3	scaffold_157	1861151	1861250	ENSCPOG00000009602	B3GNT8	0.00115162	13.0457
F3	scaffold_62	1145201	1145300	ENSCPOG00000018243	SNORD59	3.52e-05	13.061
F3	scaffold_183	1318601	1318700	ENSCPOG00000026370	Y_RNA	5.88e-05	13.2365
F3	scaffold_42	14833951	14834050	ENSCPOG00000022909	CAMSAP3	1.74e-05	13.2606
F3	scaffold_29	18751201	18751300	ENSCPOG00000026209	GDNF	6.82e-07	13.3662
F3	scaffold_10	20266801	20266900	ENSCPOG00000002614	-	2.45e-11	13.3779
F3	scaffold_10	20266801	20266900	ENSCPOG00000002614	-	2.45e-11	13.3779
F3	scaffold_5	14679451	14679550	ENSCPOG00000010539	ATP11A	2.74e-07	13.3929
F3	scaffold_27	20547201	20547300	ENSCPOG00000014894	SEC61B	6.19e-06	13.5304
F3	scaffold_9	42147951	42148050	ENSCPOG00000029176	Vault	2.02e-06	13.5777
F3	scaffold_7	36350101	36350200	ENSCPOG00000019545	-	2.63e-08	13.5933
F3	scaffold_2	77510251	77510350	ENSCPOG00000007006	TMEM268	0.0020233	13.9036
F3	scaffold_19	14270351	14270450	ENSCPOG00000008671	NTM	6.78e-10	13.9273
F3	scaffold_32	5311601	5311700	ENSCPOG00000016333	-	8.12e-10	14.1267
F3	scaffold_61	7510651	7510750	ENSCPOG00000012878	NDEL1	4.03e-09	14.4043
F3	scaffold_14	6016101	6016200	ENSCPOG00000028929	SNORA64	2.75e-09	14.5153
F3	scaffold_7	18602751	18602850	ENSCPOG00000013103	RAB33B	2.63e-08	14.7171
F3	scaffold_35	13775301	13775400	ENSCPOG00000024781	-	1.96e-13	14.8396
F3	scaffold_66	3291201	3291300	ENSCPOG00000020023	-	4.34e-10	14.8441
F3	scaffold_63	511101	511200	ENSCPOG00000027600	Y_RNA	0.00126218	14.8718
F3	scaffold_635	11101	11200	ENSCPOG00000027600	Y_RNA	0.00126218	14.8718
F3	scaffold_57	8197101	8197200	ENSCPOG00000018596	Y_RNA	1.98e-06	14.9758
F3	scaffold_6	41760451	41760550	ENSCPOG00000005570	-	9.83e-13	15.017
F3	scaffold_55	360451	360550	ENSCPOG00000010781	ADCY2	1.13e-05	15.0901
F3	scaffold_4	45909851	45909950	ENSCPOG00000018917	-	<0.0001	15.1121
F3	scaffold_5	7024401	7024500	ENSCPOG00000020942	Y_RNA	1.16e-09	15.3736
F3	scaffold_13	13429651	13429750	ENSCPOG00000009216	AHCTF1	2.2e-09	15.4132
F3	scaffold_11	17711051	17711150	ENSCPOG00000010177	RMI1	2.03e-05	15.4717
F3	scaffold_0	59511351	59511450	ENSCPOG00000029169	SNORA25	3.76e-06	15.5282
F3	scaffold_136	2500151	2500250	ENSCPOG00000007988	ZC3H12C	6.16e-10	15.5713
F3	scaffold_52	6557301	6557400	ENSCPOG00000009911	ADAMTS5	2.2e-05	15.6227
F3	scaffold_205	1301	1400	ENSCPOG00000029775	Y_RNA	2.62e-06	15.778
F3	scaffold_34	12186601	12186700	ENSCPOG00000010039	ROBO1	3.25e-07	15.9042
F3	scaffold_27	18066201	18066300	ENSCPOG00000008612	-	0.00036231	16.0256
F3	scaffold_250	34951	35050	ENSCPOG00000019774	U6	3.55e-05	16.3224
F3	scaffold_9	20257851	20257950	ENSCPOG00000002054	SYT1	1.32e-08	16.4086
F3	scaffold_5	43446001	43446100	ENSCPOG00000028009	7SK	<0.0001	16.466
F3	scaffold_24	3024651	3024750	ENSCPOG00000026754	-	5.57e-05	16.4994
F3	scaffold_24	3024651	3024750	ENSCPOG00000026754	-	5.57e-05	16.4994
F3	scaffold_35	8200551	8200650	ENSCPOG00000016076	U1	0.000803503	16.6644
F3	scaffold_12	26109801	26109900	ENSCPOG00000024940	U6	1.4e-10	16.7564
F3	scaffold_114	1230001	1230100	ENSCPOG00000001772	VRK1	3.84e-10	16.8062
F3	scaffold_0	51409551	51409650	ENSCPOG00000007776	ASB14	1.34e-08	16.9353
F3	scaffold_18	7721201	7721300	ENSCPOG00000028708	snoMe28S-Cm3227	0.000106571	17.2857
F3	scaffold_21	18924901	18925000	ENSCPOG00000005912	DMRT3	0.000108535	17.3784
F3	scaffold_25	7552551	7552650	ENSCPOG00000007254	EPB41	1.19e-13	17.4039
F3	scaffold_9	11375301	11375400	ENSCPOG00000023770	-	4.44e-09	17.4589
F3	scaffold_13	40202851	40202950	ENSCPOG00000019214	SNORA11	<0.0001	17.8502
F3	scaffold_0	87488801	87488900	ENSCPOG00000012665	SKOR1	1.58e-07	18.989
F3	scaffold_10	39683901	39684000	ENSCPOG00000024284	ST8SIA2	2.41e-14	19.2419
F3	scaffold_57	1879351	1879450	ENSCPOG00000004578	-	9.68e-10	19.38
F3	scaffold_158	826301	826400	ENSCPOG00000005516	BMP15	8.06e-06	20.0363
F3	scaffold_55	12295801	12295900	ENSCPOG00000029727	7SK	4.61e-10	20.1158
F3	scaffold_149	482301	482400	ENSCPOG00000025433	-	3.13e-05	20.6017
F3	scaffold_3	68005151	68005250	ENSCPOG00000002905	MAP3K2	4.03e-14	22.9167
F3	scaffold_17	30055601	30055700	ENSCPOG00000007703	SEMA6A	4.66e-09	23.0237
F3	scaffold_2	45644651	45644750	ENSCPOG00000012209	ACP6	0.00149003	23.2143
F3	scaffold_3	43167851	43167950	ENSCPOG00000007030	GTDC1	1.2e-11	23.8908
F3	scaffold_375	281101	281200	ENSCPOG00000027941	7SK	2.18e-05	26.5137
F3	scaffold_6	30128251	30128350	ENSCPOG00000001710	POMP	<0.0001	26.5755
F3	scaffold_33	1485801	1485900	ENSCPOG00000015883	U6	<0.0001	39.2539
