# Supplementary material for: Prenatal Glucocorticoid Exposure Results in Changes in Gene Transcription and DNA Methylation in the Female Juvenile Guinea Pig Hippocampus Across Three Generations
Source: Sci Rep. 2019 Dec 3;9:18211. doi: 10.1038/s41598-019-54456-9 (PMC6890750; doi:10.1038/s41598-019-54456-9)
Supplement: Supplementary file 4 — Supplementary Table S3 [file 41598_2019_54456_MOESM4_ESM.xlsx]

## Sheet: ConsensusPathDB_f1_100bp_Hypome
Supplementary Table S3. Significantly enriched pathways of methylation DMRs for F1, F2, F3 juvenile female offspring, corrected p-value < 0.05. Red - hypermethylation, green - hypomethylation.
Generation	term_goid	term_category	term_level	term_name	members_input_overlap	members_input_overlap_geneids	size	effective_size	p-value	q-value	Methylation Status in sGC
F1	GO:0044708	b	2	single-organism behavior	154; 585; 2903; 5734; 6529; 6616; 644139; 23236; 64854	SNAP25; SLC6A1; PLCB1; PTGER4; USP46; BBS4; ADRB2; GRIN2A; PIRT	403	403	0.00021556	0.0140114	Hypomethylated
F1	GO:0034703	c	4	cation channel complex	777; 779; 2903; 3755; 6616; 30818	SNAP25; KCNG1; CACNA1E; GRIN2A; CACNA1S; KCNIP3	183	183	0.000347985	0.0163553	Hypomethylated
F1	GO:1902495	c	2	transmembrane transporter complex	777; 779; 2893; 2903; 3755; 6616; 30818	SNAP25; KCNG1; CACNA1E; GRIA4; GRIN2A; CACNA1S; KCNIP3	316	316	0.00116455	0.0304966	Hypomethylated
F1	GO:1990351	c	2	transporter complex	777; 779; 2893; 2903; 3755; 6616; 30818	SNAP25; KCNG1; CACNA1E; GRIA4; GRIN2A; CACNA1S; KCNIP3	322	322	0.00129773	0.0304966	Hypomethylated
F1	GO:0034702	c	3	ion channel complex	777; 779; 2893; 2903; 3755; 6616; 30818	SNAP25; KCNG1; CACNA1E; GRIA4; GRIN2A; CACNA1S; KCNIP3	281	281	0.000586289	0.0357636	Hypomethylated
F1	GO:0004970	m	5	ionotropic glutamate receptor activity	2893; 2903	GRIN2A; GRIA4	19	19	0.00415308	0.0393334	Hypomethylated
F1	GO:0005234	m	5	extracellular-glutamate-gated ion channel activity	2893; 2903	GRIN2A; GRIA4	20	20	0.00459928	0.0393334	Hypomethylated
F1	GO:0008324	m	5	cation transmembrane transporter activity	777; 779; 2903; 3755; 6529; 9550; 81614; 123041; 30818	SLC6A1; KCNG1; SLC24A4; CACNA1E; GRIN2A; ATP6V1G1; NIPA2; CACNA1S; KCNIP3	627	627	0.00468494	0.0393334	Hypomethylated
F1	GO:0005216	m	5	ion channel activity	777; 779; 2893; 2903; 3755; 123041; 30818	KCNG1; SLC24A4; CACNA1E; GRIA4; GRIN2A; CACNA1S; KCNIP3	422	421	0.00573796	0.0393334	Hypomethylated
F1	GO:0022836	m	5	gated channel activity	777; 779; 2893; 2903; 3755; 30818	KCNG1; CACNA1E; GRIA4; GRIN2A; CACNA1S; KCNIP3	328	327	0.00655556	0.0393334	Hypomethylated
F1	GO:0022824	m	5	transmitter-gated ion channel activity	2893; 2903	GRIN2A; GRIA4	28	28	0.00891139	0.044557	Hypomethylated
F1	GO:0005614	c	4	interstitial matrix	133584; 151887	EGFLAM; CCDC80	14	14	0.00224705	0.0460202	Hypomethylated
F1	GO:0005721	c	4	pericentric heterochromatin	9555; 23468	CBX5; H2AFY	16	16	0.00294356	0.0460202	Hypomethylated
F1	GO:0044454	c	4	nuclear chromosome part	641; 1857; 8932; 9555; 9837; 23236; 23468; 64858	PLCB1; GINS1; H2AFY; BLM; DVL3; MBD2; CBX5; DCLRE1B	499	498	0.00391661	0.0460202	Hypomethylated
F1	GO:0009058	b	2	biosynthetic process	284; 306; 1615; 2235; 429; 60529; 2908; 2981; 3066; 3357; 3990; 4048; 4121; 4142; 4204; 4661; 5027; 5167; 5188; 5295; 5322; 5570; 6262; 6619; 7036; 7368; 7764; 8464; 8672; 9096; 9330; 9958; 10419; 10658; 11046; 11178; 11222; 11281; 340481; 29914; 579; 50640; 8321; 54891; 55193; 22924; 23469; 23650; 23743; 253430; 56963; 57410; 254251; 26330; 6723; 83879; 29068; 64419	UBIAD1; ZNF217; HDAC2; DARS; IPMK; NR3C1; CELF1; SCYL1; GTF3C3; BHMT2; LTA4H; SUPT3H; P2RX7; RGMA; FZD1; RYR2; ALX4; POU6F2; UGT8; PLA2G5; FECH; PIK3R1; HTR2B; TBX18; GUCA2B; ANGPT1; GATB; MYT1; ANXA3; MTMR14; TRIM29; CDCA7; MECP2; ASCL1; GAPDHS; ENPP1; SNAPC3; LIPC; MRPL3; MAS1; USP15; ZDHHC21; INO80D; PRMT5; MAN1A1; PNPLA8; TFR2; MAPRE3; PKIB; LCORL; EIF4G3; SRM; ZBTB44; NKX3-2; PBRM1; SLC35D2;…	6247	6222	5.88177e-05	0.0039996	Hypermethylated
F1	GO:0044763	b	2	single-organism cellular process	40; 284; 306; 577; 1006; 1615; 1793; 2037; 2235; 429; 60529; 2824; 2908; 2981; 3066; 3352; 3357; 3990; 4048; 4121; 4142; 4204; 4661; 4717; 4739; 5027; 5167; 5188; 5295; 5322; 5361; 55619; 6262; 219527; 6546; 6856; 7036; 7368; 7385; 7401; 7764; 8464; 9096; 56169; 9655; 9699; 9847; 10419; 10658; 10844; 11046; 11075; 11148; 11178; 11222; 11281; 64798; 29914; 79739; 81565; 114787; 579; 50640; 83452; …	UBIAD1; ZNF217; HDAC2; STMN2; DARS; GAPDHS; DOCK1; NR3C1; CELF1; TTLL7; NDEL1; RIMS2; BHMT2; GPM6B; LTA4H; SUPT3H; DOCK10; LZTS1; FECH; RGMA; IPMK; NEDD9; LMBRD1; JAM2; M1AP; RYR2; UGT8; ALX4; POU6F2; CDH8; PLA2G5; P2RX7; PIK3R1; HTR2B; SLC8A1; GUCA2B; ANGPT1; GPRIN1; GATB; ADGRB3; NDUFC1; ANXA3; EPB41L2; C2CD5; FZD1; CDCA7; MECP2; ASCL1; LRRTM2; ASIC2; TBX18; MTMR14; LIPC; MRPL3; MAS1; LRRC55; R…	10315	10283	0.000223978	0.00761526	Hypermethylated
F1	GO:1901576	b	3	organic substance biosynthetic process	284; 306; 1615; 2235; 429; 60529; 2908; 2981; 3066; 3357; 3990; 4048; 4121; 4142; 4204; 4661; 5027; 5167; 5188; 5295; 5322; 5570; 6262; 6619; 7036; 7368; 7764; 8464; 8672; 9096; 9330; 9958; 10419; 10658; 11046; 11178; 11222; 11281; 340481; 29914; 579; 50640; 8321; 54891; 55193; 22924; 23469; 23650; 23743; 253430; 56963; 57410; 254251; 26330; 6723; 83879; 29068; 64419	UBIAD1; ZNF217; HDAC2; DARS; IPMK; NR3C1; CELF1; SCYL1; GTF3C3; BHMT2; LTA4H; SUPT3H; P2RX7; RGMA; FZD1; RYR2; ALX4; POU6F2; UGT8; PLA2G5; FECH; PIK3R1; HTR2B; TBX18; GUCA2B; ANGPT1; GATB; MYT1; ANXA3; MTMR14; TRIM29; CDCA7; MECP2; ASCL1; GAPDHS; ENPP1; SNAPC3; LIPC; MRPL3; MAS1; USP15; ZDHHC21; INO80D; PRMT5; MAN1A1; PNPLA8; TFR2; MAPRE3; PKIB; LCORL; EIF4G3; SRM; ZBTB44; NKX3-2; PBRM1; SLC35D2;…	6162	6137	3.78516e-05	0.00876014	Hypermethylated
F1	GO:0010243	b	3	response to organonitrogen compound	429; 3066; 3357; 3990; 4048; 4142; 5027; 5167; 5295; 5322; 6262; 6546; 9847; 8321; 55788	RYR2; LIPC; HDAC2; PIK3R1; C2CD5; FZD1; ASCL1; ENPP1; SLC8A1; PLA2G5; MAS1; HTR2B; LTA4H; LMBRD1; P2RX7	812	809	0.000108475	0.00876014	Hypermethylated
F1	GO:0044249	b	3	cellular biosynthetic process	284; 306; 1615; 2235; 429; 60529; 2908; 2981; 3066; 3357; 3990; 4048; 4121; 4142; 4204; 4661; 5027; 5167; 5188; 5295; 5322; 5570; 6262; 6619; 7036; 7368; 7764; 8464; 8672; 9096; 9330; 9958; 10419; 10658; 11046; 11178; 11222; 11281; 340481; 29914; 579; 50640; 8321; 54891; 55193; 22924; 23469; 23650; 23743; 56963; 57410; 254251; 6723; 83879; 29068; 64419	UBIAD1; ZNF217; HDAC2; DARS; NR3C1; CELF1; SCYL1; GTF3C3; BHMT2; LTA4H; SUPT3H; P2RX7; RGMA; FZD1; RYR2; ALX4; POU6F2; UGT8; PLA2G5; FECH; PIK3R1; HTR2B; TBX18; GUCA2B; ANGPT1; GATB; MYT1; ANXA3; MTMR14; TRIM29; CDCA7; MECP2; ASCL1; ENPP1; SNAPC3; LIPC; MRPL3; MAS1; USP15; ZDHHC21; INO80D; PRMT5; MAN1A1; PNPLA8; TFR2; MAPRE3; PKIB; LCORL; EIF4G3; SRM; ZBTB44; NKX3-2; PBRM1; SLC35D2; LZTS1; PHF3	6068	6043	0.000109502	0.00876014	Hypermethylated
F1	GO:0009719	b	2	response to endogenous stimulus	306; 2235; 429; 2908; 3066; 3357; 3990; 4048; 4142; 5027; 5167; 5295; 5322; 6262; 6546; 9847; 9958; 11075; 8321; 55788; 56963	RYR2; ANXA3; HDAC2; PIK3R1; C2CD5; STMN2; LMBRD1; ASCL1; NR3C1; ENPP1; SLC8A1; PLA2G5; LIPC; P2RX7; MAS1; HTR2B; LTA4H; USP15; FZD1; FECH; RGMA	1570	1566	0.000422273	0.00957152	Hypermethylated
F1	GO:0048731	b	3	system development	40; 284; 306; 577; 1793; 429; 60529; 2824; 3066; 3357; 3990; 4048; 4142; 4204; 4661; 5027; 5167; 5295; 5361; 6262; 219527; 6546; 7368; 7764; 9096; 9655; 9699; 10419; 11075; 11178; 11281; 340481; 79739; 81565; 114787; 579; 83452; 8321; 23544; 253430; 56963; 26045; 256764	ZNF217; HDAC2; STMN2; UGT8; DOCK1; LIPC; TTLL7; NDEL1; GPM6B; LTA4H; LZTS1; P2RX7; RGMA; IPMK; FZD1; RYR2; ALX4; POU6F2; PIK3R1; HTR2B; SLC8A1; ANGPT1; RIMS2; MYT1; ANXA3; GPRIN1; MECP2; ASCL1; LRRTM2; ASIC2; TBX18; MAS1; LRRC55; ZDHHC21; ENPP1; SOCS5; WDR72; RAB33B; PLXNA1; PRMT5; NKX3-2; ADGRB3; SEZ6L	4290	4279	0.000208487	0.010176	Hypermethylated
F1	GO:0007275	b	3	multicellular organism development	40; 284; 306; 577; 1793; 429; 60529; 2824; 3066; 3357; 3990; 4048; 4142; 4204; 4661; 5027; 5167; 5295; 5361; 6262; 219527; 6546; 7368; 7764; 9096; 9655; 9699; 10419; 10658; 11075; 11178; 11281; 340481; 79739; 81565; 114787; 579; 83452; 8321; 284217; 23469; 23544; 253430; 56963; 26045; 25914; 256764	ZNF217; HDAC2; STMN2; UGT8; DOCK1; LIPC; CELF1; TTLL7; NDEL1; GPM6B; LTA4H; LZTS1; P2RX7; RGMA; IPMK; FZD1; RYR2; ALX4; POU6F2; PIK3R1; HTR2B; SLC8A1; ANGPT1; RIMS2; MYT1; LAMA1; ANXA3; GPRIN1; MECP2; ASCL1; LRRTM2; ASIC2; TBX18; MAS1; LRRC55; ZDHHC21; ENPP1; RTTN; SOCS5; WDR72; RAB33B; PLXNA1; PRMT5; SEZ6L; NKX3-2; ADGRB3; PHF3	4862	4849	0.000212	0.010176	Hypermethylated
F1	GO:0044711	b	3	single-organism biosynthetic process	284; 2235; 2981; 3066; 3357; 3990; 4048; 4142; 5027; 5167; 5295; 5322; 7368; 11046; 29914; 50640; 23743; 253430; 26330; 64419	LIPC; HDAC2; PIK3R1; UGT8; IPMK; GAPDHS; ENPP1; UBIAD1; PLA2G5; BHMT2; P2RX7; MAS1; HTR2B; LTA4H; SLC35D2; GUCA2B; ANGPT1; PNPLA8; FECH; MTMR14	1415	1413	0.000294866	0.0117946	Hypermethylated
F1	GO:0051240	b	4	positive regulation of multicellular organismal process	40; 284; 306; 577; 429; 2824; 3066; 3357; 4204; 5027; 5295; 6262; 6546; 9655; 9699; 10419; 10658; 11075; 11148; 81565; 56963; 26045	HDAC2; STMN2; CELF1; GPM6B; P2RX7; RGMA; RYR2; PIK3R1; HTR2B; SLC8A1; ANGPT1; RIMS2; ADGRB3; ANXA3; MECP2; ASCL1; LRRTM2; PRMT5; NDEL1; ASIC2; SOCS5; HHLA2	1426	1424	3.83729e-05	0.0121478	Hypermethylated
F1	GO:2000026	b	4	regulation of multicellular organismal development	40; 306; 577; 429; 2824; 3066; 4204; 5027; 5167; 5295; 5361; 6546; 9096; 9655; 9699; 10419; 11075; 11178; 81565; 579; 8321; 284217; 56963; 26045	HDAC2; STMN2; GPM6B; P2RX7; RGMA; FZD1; PIK3R1; LRRTM2; TBX18; ENPP1; RIMS2; LZTS1; LAMA1; ANXA3; MECP2; ASCL1; PRMT5; SLC8A1; NDEL1; ASIC2; SOCS5; PLXNA1; NKX3-2; ADGRB3	1694	1690	6.21371e-05	0.0121478	Hypermethylated
F1	GO:1901698	b	3	response to nitrogen compound	429; 3066; 3357; 3990; 4048; 4142; 5027; 5167; 5295; 5322; 6262; 6546; 9847; 8321; 55788	RYR2; LIPC; HDAC2; PIK3R1; C2CD5; FZD1; ASCL1; ENPP1; SLC8A1; PLA2G5; MAS1; HTR2B; LTA4H; LMBRD1; P2RX7	922	919	0.000428233	0.0146823	Hypermethylated
F1	GO:0048856	b	2	anatomical structure development	40; 284; 306; 577; 1793; 429; 60529; 2824; 3066; 3357; 3990; 4048; 4142; 4204; 4661; 5027; 5167; 5295; 5361; 6262; 219527; 6546; 7368; 7764; 9096; 9655; 9699; 10419; 10658; 11075; 11178; 11281; 340481; 79739; 81565; 114787; 579; 83452; 8321; 284217; 23469; 23544; 253430; 56963; 26045; 25914; 26330; 256764	ZNF217; HDAC2; STMN2; UGT8; GAPDHS; DOCK1; LIPC; CELF1; TTLL7; NDEL1; GPM6B; LTA4H; LZTS1; P2RX7; RGMA; IPMK; FZD1; RYR2; ALX4; POU6F2; PIK3R1; HTR2B; SLC8A1; ANGPT1; RIMS2; MYT1; LAMA1; ANXA3; GPRIN1; MECP2; ASCL1; LRRTM2; ASIC2; TBX18; MAS1; LRRC55; ZDHHC21; ENPP1; RTTN; SOCS5; WDR72; RAB33B; PLXNA1; PRMT5; SEZ6L; NKX3-2; ADGRB3; PHF3	5313	5299	0.000916257	0.0149872	Hypermethylated
F1	GO:0006807	b	2	nitrogen compound metabolic process	284; 306; 1615; 2235; 429; 60529; 2908; 2981; 3066; 3357; 3990; 4048; 4142; 4204; 4661; 4717; 5027; 5167; 5188; 5295; 5322; 5570; 6262; 6619; 7036; 7368; 7385; 7764; 8464; 8672; 9096; 9330; 9958; 10419; 10658; 11046; 11178; 11222; 11281; 579; 50640; 8321; 54891; 55133; 55193; 22924; 23469; 55788; 23650; 23743; 56963; 57410; 254251; 26330; 6723; 83879; 29068; 130951	ZNF217; HDAC2; DARS; NR3C1; CELF1; SCYL1; GTF3C3; SRBD1; BHMT2; LTA4H; SUPT3H; M1AP; P2RX7; RGMA; FZD1; RYR2; ALX4; POU6F2; UGT8; PLA2G5; FECH; PIK3R1; HTR2B; TBX18; GUCA2B; ANGPT1; GATB; MYT1; NDUFC1; ANXA3; TRIM29; CDCA7; MECP2; ASCL1; GAPDHS; ENPP1; SNAPC3; LIPC; MRPL3; MAS1; USP15; INO80D; PRMT5; LMBRD1; PNPLA8; TFR2; MAPRE3; PKIB; LCORL; EIF4G3; SRM; ZBTB44; NKX3-2; PBRM1; SLC35D2; LZTS1; UQ…	6897	6865	0.001102	0.0149872	Hypermethylated
F1	GO:0051962	b	5	positive regulation of nervous system development	40; 577; 429; 3066; 4204; 9699; 10419; 11075; 81565; 56963; 26045	HDAC2; STMN2; MECP2; ASCL1; LRRTM2; ASIC2; RGMA; NDEL1; PRMT5; RIMS2; ADGRB3	447	446	8.34084e-05	0.0156666	Hypermethylated
F1	GO:0048867	b	5	stem cell fate determination	429; 11281	POU6F2; ASCL1	3	3	0.000108464	0.0156666	Hypermethylated
F1	GO:0031000	b	5	response to caffeine	3066; 6262; 6546	SLC8A1; RYR2; HDAC2	18	18	0.00016481	0.0156666	Hypermethylated
F1	GO:0051960	b	5	regulation of nervous system development	40; 577; 429; 3066; 4204; 5361; 9699; 10419; 11075; 11178; 81565; 8321; 56963; 26045	FZD1; HDAC2; STMN2; PLXNA1; ASCL1; LRRTM2; ASIC2; RGMA; NDEL1; LZTS1; PRMT5; MECP2; RIMS2; ADGRB3	767	766	0.000216839	0.0156666	Hypermethylated
F1	GO:0097458	c	2	neuron part	40; 306; 1006; 429; 2981; 3357; 5027; 6546; 6856; 9699; 11075; 11178; 79739; 81565; 114787; 8321; 23544; 56963	SYPL1; FZD1; ANXA3; GPRIN1; STMN2; ASCL1; TTLL7; ASIC2; CDH8; RIMS2; NDEL1; HTR2B; SLC8A1; GUCA2B; RGMA; SEZ6L; P2RX7; LZTS1	1288	1286	0.000699795	0.0164528	Hypermethylated
F1	GO:0042995	c	2	cell projection	40; 284; 306; 1006; 2981; 3357; 3990; 4739; 5027; 6546; 7401; 9847; 11075; 11178; 79739; 81565; 114787; 8321; 56963; 25914; 26330; 64419	STMN2; GPRIN1; LIPC; TTLL7; P2RX7; RGMA; NEDD9; CDH8; HTR2B; SLC8A1; GUCA2B; ANGPT1; LZTS1; ANXA3; MTMR14; C2CD5; FZD1; GAPDHS; ASIC2; NDEL1; RTTN; CLRN1	1780	1778	0.000899311	0.0164528	Hypermethylated
F1	GO:0044297	c	2	cell body	40; 306; 429; 3357; 5027; 11075; 11178; 79739; 81565; 23544	ANXA3; STMN2; ASCL1; TTLL7; ASIC2; NDEL1; HTR2B; SEZ6L; P2RX7; LZTS1	501	501	0.000931289	0.0164528	Hypermethylated
F1	GO:0044767	b	2	single-organism developmental process	40; 284; 306; 577; 1793; 429; 60529; 2824; 3066; 3357; 3990; 4048; 4142; 4204; 4661; 5027; 5167; 5295; 5361; 6262; 219527; 6546; 7368; 7764; 9096; 9655; 9699; 10419; 10658; 11075; 11178; 11281; 340481; 79739; 81565; 114787; 579; 83452; 8321; 284217; 23469; 23544; 253430; 56963; 26045; 25914; 26330; 256764; 130951	ZNF217; HDAC2; STMN2; UGT8; GAPDHS; DOCK1; LIPC; CELF1; TTLL7; NDEL1; GPM6B; LTA4H; LZTS1; P2RX7; RGMA; IPMK; FZD1; M1AP; RYR2; ALX4; POU6F2; PIK3R1; HTR2B; SLC8A1; ANGPT1; RIMS2; MYT1; LAMA1; ANXA3; GPRIN1; MECP2; ASCL1; LRRTM2; ASIC2; TBX18; MAS1; LRRC55; ZDHHC21; ENPP1; RTTN; SOCS5; WDR72; RAB33B; PLXNA1; PRMT5; SEZ6L; NKX3-2; ADGRB3; PHF3	5610	5596	0.00173136	0.0175109	Hypermethylated
F1	GO:0044707	b	2	single-multicellular organism process	40; 284; 306; 577; 1793; 429; 60529; 2824; 3066; 3357; 3990; 4048; 4142; 4204; 4661; 5027; 5167; 5295; 5361; 6262; 219527; 6546; 7368; 7401; 7764; 9096; 9655; 9699; 10419; 10658; 11075; 11148; 11178; 11281; 340481; 79739; 81565; 114787; 579; 83452; 8321; 284217; 23469; 23544; 253430; 56963; 26045; 123803; 25914; 256764; 64078	ZNF217; HDAC2; STMN2; UGT8; NTAN1; DOCK1; LIPC; CELF1; TTLL7; NDEL1; GPM6B; LTA4H; LZTS1; P2RX7; RGMA; IPMK; FZD1; SLC28A3; RYR2; ALX4; POU6F2; PIK3R1; HTR2B; SLC8A1; ANGPT1; RIMS2; MYT1; LAMA1; ANXA3; GPRIN1; MECP2; ASCL1; LRRTM2; ASIC2; TBX18; MAS1; LRRC55; ZDHHC21; ENPP1; RTTN; SOCS5; WDR72; RAB33B; HHLA2; PLXNA1; PRMT5; SEZ6L; CLRN1; NKX3-2; ADGRB3; PHF3	5925	5908	0.00180259	0.0175109	Hypermethylated
F1	GO:0007399	b	4	nervous system development	40; 306; 577; 429; 2824; 3066; 4142; 4204; 4661; 5361; 219527; 6546; 7368; 7764; 9699; 10419; 11075; 11178; 11281; 79739; 81565; 114787; 8321; 23544; 253430; 56963; 26045	ZNF217; HDAC2; STMN2; UGT8; GPRIN1; TTLL7; GPM6B; RGMA; FZD1; POU6F2; ADGRB3; NDEL1; LRRTM2; SLC8A1; RIMS2; LZTS1; ANXA3; IPMK; MECP2; ASCL1; PRMT5; MAS1; LRRC55; ASIC2; PLXNA1; MYT1; SEZ6L	2157	2152	0.000163818	0.0213509	Hypermethylated
F1	GO:0051239	b	3	regulation of multicellular organismal process	40; 284; 306; 577; 429; 2824; 3066; 3357; 4204; 5027; 5167; 5295; 5361; 6262; 6546; 9096; 9655; 9699; 10419; 10658; 11075; 11148; 11178; 81565; 579; 8321; 284217; 56963; 26045	HDAC2; STMN2; CELF1; GPM6B; P2RX7; RGMA; FZD1; RYR2; PIK3R1; HTR2B; TBX18; ENPP1; ANGPT1; RIMS2; ADGRB3; LAMA1; ANXA3; MECP2; ASCL1; LRRTM2; PRMT5; SLC8A1; NDEL1; ASIC2; SOCS5; HHLA2; PLXNA1; NKX3-2; LZTS1	2622	2616	0.000728163	0.0218449	Hypermethylated
F1	GO:0051965	b	5	positive regulation of synapse assembly	40; 577; 4204; 26045	MECP2; ADGRB3; LRRTM2; ASIC2	62	61	0.000508814	0.0294094	Hypermethylated
F1	GO:0010035	b	3	response to inorganic substance	2235; 429; 3066; 3990; 4048; 4204; 5027; 6262; 6546; 7036	RYR2; LIPC; HDAC2; MECP2; ASCL1; TFR2; SLC8A1; P2RX7; LTA4H; FECH	515	514	0.00112974	0.0301263	Hypermethylated
F1	GO:0034638	b	5	phosphatidylcholine catabolic process	3990; 50640	LIPC; PNPLA8	7	7	0.000747297	0.0309712	Hypermethylated
F1	GO:0030500	b	5	regulation of bone mineralization	2824; 5027; 5167; 6546	SLC8A1; ENPP1; P2RX7; GPM6B	70	69	0.000812195	0.0309712	Hypermethylated
F1	GO:0071868	b	5	cellular response to monoamine stimulus	3066; 3357; 6262	RYR2; HDAC2; HTR2B	31	31	0.000857333	0.0309712	Hypermethylated
F1	GO:0048865	b	5	stem cell fate commitment	429; 11281	POU6F2; ASCL1	8	8	0.000992456	0.0318689	Hypermethylated
F1	GO:0098735	b	4	positive regulation of the force of heart contraction	6262; 6546	SLC8A1; RYR2	5	5	0.000358689	0.0319375	Hypermethylated
F1	GO:1900076	b	4	regulation of cellular response to insulin stimulus	5167; 5295; 9847; 55788	LMBRD1; C2CD5; PIK3R1; ENPP1	60	60	0.000477661	0.0319375	Hypermethylated
F1	GO:0051094	b	4	positive regulation of developmental process	40; 306; 577; 429; 2824; 3066; 4204; 5027; 6546; 9655; 9699; 10419; 10658; 11075; 81565; 56963; 26045	SOCS5; ANXA3; HDAC2; STMN2; MECP2; ASCL1; LRRTM2; CELF1; ASIC2; RGMA; RIMS2; NDEL1; GPM6B; SLC8A1; PRMT5; P2RX7; ADGRB3	1152	1151	0.000548267	0.0319375	Hypermethylated
F1	GO:1901699	b	4	cellular response to nitrogen compound	3066; 3357; 4142; 5027; 5167; 5295; 6262; 6546; 9847; 8321; 55788	FZD1; HDAC2; MAS1; C2CD5; RYR2; ENPP1; PIK3R1; HTR2B; SLC8A1; LMBRD1; P2RX7	561	558	0.000571771	0.0319375	Hypermethylated
F1	GO:0070167	b	5	regulation of biomineral tissue development	2824; 5027; 5167; 6546	SLC8A1; ENPP1; P2RX7; GPM6B	76	75	0.00111061	0.0320965	Hypermethylated
F1	GO:0071417	b	4	cellular response to organonitrogen compound	3066; 3357; 4142; 5167; 5295; 6262; 6546; 9847; 8321; 55788	FZD1; HDAC2; MAS1; C2CD5; RYR2; ENPP1; PIK3R1; HTR2B; SLC8A1; LMBRD1	484	481	0.000682587	0.0333614	Hypermethylated
F1	GO:0071415	b	5	cellular response to purine-containing compound	6262; 6546	SLC8A1; RYR2	9	9	0.00127097	0.0333919	Hypermethylated
F1	GO:0046470	b	4	phosphatidylcholine metabolic process	3990; 4204; 5322; 50640	PNPLA8; LIPC; PLA2G5; MECP2	69	69	0.000812195	0.0352853	Hypermethylated
F1	GO:0050793	b	3	regulation of developmental process	40; 306; 577; 429; 2824; 3066; 4204; 5027; 5167; 5295; 5361; 6546; 9096; 9655; 9699; 10419; 10658; 11075; 11178; 81565; 579; 8321; 284217; 56963; 26045	HDAC2; STMN2; CELF1; GPM6B; P2RX7; RGMA; FZD1; PIK3R1; LRRTM2; TBX18; ENPP1; RIMS2; LZTS1; LAMA1; ANXA3; MECP2; ASCL1; PRMT5; SLC8A1; NDEL1; ASIC2; SOCS5; PLXNA1; NKX3-2; ADGRB3	2225	2219	0.00147499	0.0353997	Hypermethylated
F1	GO:0070528	b	4	protein kinase C signaling	3357; 4142; 23544	SEZ6L; MAS1; HTR2B	32	32	0.000941872	0.0368272	Hypermethylated
F1	GO:0031623	b	3	receptor internalization	284; 3357; 55788; 26045	LMBRD1; ANGPT1; LRRTM2; HTR2B	84	84	0.00169116	0.036898	Hypermethylated
F1	GO:0010038	b	4	response to metal ion	2235; 429; 3990; 4048; 4204; 5027; 6262; 7036	LIPC; RYR2; MECP2; ASCL1; TFR2; P2RX7; LTA4H; FECH	345	344	0.00117084	0.0371462	Hypermethylated
F1	GO:0071867	b	4	response to monoamine	3066; 3357; 6262	RYR2; HDAC2; HTR2B	35	35	0.00122657	0.0371462	Hypermethylated
F1	GO:0031214	b	4	biomineral tissue development	2824; 5027; 5167; 6546; 256764	SLC8A1; ENPP1; WDR72; P2RX7; GPM6B	133	132	0.00124825	0.0371462	Hypermethylated
F1	GO:0051963	b	4	regulation of synapse assembly	40; 577; 4204; 26045	MECP2; ADGRB3; LRRTM2; ASIC2	80	79	0.00134771	0.0371462	Hypermethylated
F1	GO:0007416	b	4	synapse assembly	40; 577; 4204; 8321; 26045	FZD1; MECP2; ADGRB3; LRRTM2; ASIC2	137	136	0.00142505	0.0371462	Hypermethylated
F1	GO:0070169	b	5	positive regulation of biomineral tissue development	2824; 5027; 6546	SLC8A1; P2RX7; GPM6B	39	39	0.00168289	0.0405295	Hypermethylated
F1	GO:0071495	b	3	cellular response to endogenous stimulus	2235; 2908; 3066; 3357; 3990; 4142; 5167; 5295; 6262; 6546; 9847; 9958; 11075; 8321; 55788; 56963	FZD1; NR3C1; HDAC2; PIK3R1; C2CD5; STMN2; RYR2; LIPC; ENPP1; MAS1; HTR2B; SLC8A1; USP15; LMBRD1; FECH; RGMA	1188	1184	0.00203535	0.040707	Hypermethylated
F1	GO:0005158	m	4	insulin receptor binding	5167; 5295; 55788	LMBRD1; PIK3R1; ENPP1	32	32	0.000941872	0.0461517	Hypermethylated
F1	GO:0050808	b	3	synapse organization	40; 577; 4204; 8321; 23544; 26045	FZD1; MECP2; ASIC2; LRRTM2; SEZ6L; ADGRB3	227	226	0.00253618	0.0468218	Hypermethylated
F1	GO:0090066	b	3	regulation of anatomical structure size	40; 3352; 3357; 5027; 5361; 6546; 64798; 81565; 56963	DEPTOR; PLXNA1; NDEL1; ASIC2; SLC8A1; HTR2B; HTR1D; P2RX7; RGMA	485	485	0.00274764	0.0471024	Hypermethylated
F1	GO:0019637	b	3	organophosphate metabolic process	2981; 3357; 3990; 4142; 4204; 4717; 5027; 5167; 5295; 5322; 7385; 50640; 253430; 26330; 64419	NDUFC1; LIPC; MTMR14; PIK3R1; MECP2; IPMK; GAPDHS; ENPP1; PLA2G5; MAS1; HTR2B; GUCA2B; PNPLA8; UQCRC2; P2RX7	1118	1115	0.002949	0.047184	Hypermethylated
F1	GO:1901571	b	4	fatty acid derivative transport	5027; 5322; 50640	PLA2G5; PNPLA8; P2RX7	41	41	0.00194582	0.0475509	Hypermethylated
F2	GO:1901981	m	5	phosphatidylinositol phosphate binding	10788; 55915; 29091	LANCL2; IQGAP2; STXBP6	117	117	0.00209548	0.01812	Hypomethylated
F2	GO:0031267	m	5	small GTPase binding	10788; 22999; 23677; 29091	SH3BP4; RIMS1; IQGAP2; STXBP6	278	277	0.00302	0.01812	Hypomethylated
F2	GO:0035091	m	4	phosphatidylinositol binding	10788; 143162; 55915; 29091	LANCL2; STXBP6; IQGAP2; FRMPD2	201	201	0.000935152	0.0233788	Hypomethylated
F2	GO:0005126	m	4	cytokine receptor binding	3556; 7048; 8737; 200734	RIPK1; TGFBR2; SPRED2; IL1RAP	276	276	0.00298105	0.0269212	Hypomethylated
F2	GO:0051020	m	4	GTPase binding	10788; 22999; 23677; 29091	SH3BP4; RIMS1; IQGAP2; STXBP6	300	299	0.00396786	0.0269212	Hypomethylated
F2	GO:0030695	m	4	GTPase regulator activity	10788; 143872; 22999; 23677	SH3BP4; RIMS1; IQGAP2; ARHGAP42	307	306	0.00430739	0.0269212	Hypomethylated
F2	GO:0097067	b	5	cellular response to thyroid hormone stimulus	3815; 10891	PPARGC1A; KIT	13	13	0.000355019	0.0337268	Hypomethylated
F2	GO:0005126	m	4	cytokine receptor binding	627; 3977; 4091; 9547	BDNF; SMAD6; LIFR; CXCL14	276	276	0.00165079	0.0330159	Hypermethylated
F3	GO:0005515	m	2	protein binding	70; 270; 54664; 306; 319; 774; 800; 862; 54808; 1915; 1948; 2119; 2495; 2890; 2895; 2947; 3566; 3778; 4048; 55319; 5090; 5588; 5627; 7003; 7128; 7141; 7274; 136647; 8295; 9411; 9943; 11107; 11122; 11346; 84073; 79726; 80031; 55041; 146206; 81569; 114787; 51091; 51592; 84919; 85007; 118429; 283987; 55234; 55509; 22978; 23008; 23026; 55930; 23255; 23281; 56259; 23765; 56852; 816; 254251; 25771; 258…	EFNB2; SEMA6D; TBC1D22A; SYNPO; ANTXR2; TRIM33; ACTC1; AMPD1; GRIA1; PROS1; PHYKPL; SLC44A3; RUNX1T1; WDR59; OXSR1; MYCBPAP; LTA4H; TEAD1; MPLKIP; APOF; TMEM182; CACNA1B; KCNMA1; DYM; PLEKHB2; EEF1A1; ARHGAP29; FTH1; KLHDC10; TTPA; ANXA3; GPRIN1; TMEM106B; IL4R; GRID2; CTNNBL1; TRRAP; HID1; MTUS2; SEPSECS; MYO16; PRKCQ; TCEANC2; CALD1; PBX3; RNF19A; RAD18; CARMIL2; PTPRT; ETV5; SMU1; TMA16; TNP1;…	10836	10794	4.72629e-05	0.00103978	Hypomethylated
F3	GO:0022836	m	5	gated channel activity	774; 781; 2890; 2895; 3709; 3776; 3778	GRID2; CACNA1B; GRIA1; KCNMA1; KCNK2; ITPR2; CACNA2D1	328	327	0.000597826	0.0143478	Hypomethylated
F3	GO:0008092	m	3	cytoskeletal protein binding	70; 270; 800; 3778; 11122; 11346; 23026; 55930; 23255; 23281; 816	PTPRT; SYNPO; MTUS2; ACTC1; AMPD1; KCNMA1; CAMK2B; MTCL1; MYO5C; MYO16; CALD1	831	829	0.0010024	0.0187564	Hypomethylated
F3	GO:0022803	m	3	passive transmembrane transporter activity	774; 781; 2890; 2895; 3709; 3776; 3778; 10440	TIMM17A; GRID2; CACNA1B; GRIA1; KCNMA1; KCNK2; ITPR2; CACNA2D1	468	467	0.00104202	0.0187564	Hypomethylated
F3	GO:0005216	m	5	ion channel activity	774; 781; 2890; 2895; 3709; 3776; 3778	GRID2; CACNA1B; GRIA1; KCNMA1; KCNK2; ITPR2; CACNA2D1	422	421	0.00255603	0.0207646	Hypomethylated
F3	GO:0004970	m	5	ionotropic glutamate receptor activity	2890; 2895	GRIA1; GRID2	19	19	0.00312359	0.0207646	Hypomethylated
F3	GO:0005234	m	5	extracellular-glutamate-gated ion channel activity	2890; 2895	GRIA1; GRID2	20	20	0.00346077	0.0207646	Hypomethylated
F3	GO:0016529	c	5	sarcoplasmic reticulum	781; 816; 3709	ITPR2; CACNA2D1; CAMK2B	61	61	0.00246882	0.0261628	Hypomethylated
F3	GO:0015629	c	5	actin cytoskeleton	70; 800; 1915; 11346; 146206; 23026; 55930	CARMIL2; SYNPO; ACTC1; EEF1A1; MYO5C; MYO16; CALD1	452	451	0.00373754	0.0261628	Hypomethylated
F3	GO:0022824	m	5	transmitter-gated ion channel activity	2890; 2895	GRIA1; GRID2	28	28	0.00672985	0.0323033	Hypomethylated
F3	GO:0015267	m	4	channel activity	774; 781; 2890; 2895; 3709; 3776; 3778; 10440	TIMM17A; GRID2; CACNA1B; GRIA1; KCNMA1; KCNK2; ITPR2; CACNA2D1	467	466	0.0010278	0.0398412	Hypomethylated
F3	GO:0017022	m	4	myosin binding	70; 270; 800	ACTC1; AMPD1; CALD1	60	60	0.00235483	0.0398412	Hypomethylated
F3	GO:0022838	m	4	substrate-specific channel activity	774; 781; 2890; 2895; 3709; 3776; 3778	GRID2; CACNA1B; GRIA1; KCNMA1; KCNK2; ITPR2; CACNA2D1	436	435	0.00306471	0.0398412	Hypomethylated
F3	GO:0008066	m	4	glutamate receptor activity	2890; 2895	GRIA1; GRID2	27	27	0.00626697	0.0454022	Hypomethylated
F3	GO:0022835	m	4	transmitter-gated channel activity	2890; 2895	GRIA1; GRID2	28	28	0.00672985	0.0454022	Hypomethylated
F3	GO:0030165	m	4	PDZ domain binding	2890; 2895; 9411	ARHGAP29; GRIA1; GRID2	91	91	0.00758225	0.0454022	Hypomethylated
F3	GO:0003779	m	4	actin binding	800; 816; 3778; 11346; 23026; 55930	SYNPO; KCNMA1; CAMK2B; MYO5C; MYO16; CALD1	397	397	0.00814912	0.0454022	Hypomethylated
F3	GO:0033130	m	4	acetylcholine receptor binding	351; 165324; 9378	APP; NRXN1; UBXN2A	8	8	6.40624e-06	0.000294687	Hypermethylated
F3	GO:0009653	b	2	anatomical structure morphogenesis	351; 473; 2668; 3190; 4193; 4609; 6091; 7443; 6857; 8543; 9378; 9622; 10451; 79834; 81565; 83452; 83478; 55083; 55294; 23328; 57556; 58524; 256764; 94134	DMRT3; KIF26B; SEMA6A; RERE; HNRNPK; ARHGAP24; MYC; FBXW7; VRK1; PEAK1; KLK4; NDEL1; MDM2; SASH1; RAB33B; ROBO1; SYT1; APP; LMO4; NRXN1; ARHGAP12; GDNF; WDR72; VAV3	2366	2362	0.000375608	0.0251657	Hypermethylated
F3	GO:0080135	b	4	regulation of cellular response to stress	131870; 3190; 4193; 4609; 6504; 6885; 10746; 10771; 81565; 55294; 23328	MAP3K2; NDEL1; MAP3K7; HNRNPK; NUDT16; ZMYND11; MDM2; SASH1; MYC; SLAMF1; FBXW7	566	566	0.00010725	0.0350706	Hypermethylated
F3	GO:0035235	b	5	ionotropic glutamate receptor signaling pathway	351; 2890; 2904	GRIN2B; APP; GRIA1	24	24	0.000218646	0.037128	Hypermethylated
F3	GO:0016198	b	5	axon choice point recognition	351; 6091	ROBO1; APP	6	6	0.000357	0.037128	Hypermethylated
F3	GO:0006796	b	4	phosphate-containing compound metabolic process	108; 351; 131870; 1816; 2171; 2668; 2904; 4609; 5569; 5782; 5832; 5919; 6504; 6885; 7443; 8543; 8821; 9210; 9262; 10451; 10746; 10771; 11122; 79834; 51205; 55294; 23328; 57662; 64762	ACP6; LMO4; GAREM1; INPP4B; FABP5; BMP15; ZMYND11; MAP3K2; MAP3K7; MYC; FBXW7; VRK1; PEAK1; NUDT16; STK17B; ALDH18A1; SASH1; PTPRT; ADCY2; PTPN12; VAV3; DRD5; RARRES2; PKIA; GRIN2B; GDNF; CAMSAP3; APP; SLAMF1	3093	3084	0.000289605	0.0433575	Hypermethylated
F3	GO:0007215	b	4	glutamate receptor signaling pathway	351; 2890; 2904; 9378	GRIN2B; APP; GRIA1; NRXN1	70	70	0.000397775	0.0433575	Hypermethylated
F3	GO:1904321	b	5	response to forskolin	108; 3190	HNRNPK; ADCY2	8	8	0.000662122	0.0459071	Hypermethylated
F3	GO:0004970	m	5	ionotropic glutamate receptor activity	2890; 2904	GRIN2B; GRIA1	19	19	0.00390326	0.0461128	Hypermethylated
F3	GO:0005545	m	5	1-phosphatidylinositol binding	2035; 6857	SYT1; EPB41	20	20	0.00432308	0.0461128	Hypermethylated
F3	GO:0005234	m	5	extracellular-glutamate-gated ion channel activity	2890; 2904	GRIN2B; GRIA1	20	20	0.00432308	0.0461128	Hypermethylated
F3	GO:0008038	b	4	neuron recognition	351; 6091; 50863	ROBO1; APP; NTM	33	33	0.000570748	0.0466586	Hypermethylated
