# Supplementary material for: Prenatal Glucocorticoid Exposure Results in Changes in Gene Transcription and DNA Methylation in the Female Juvenile Guinea Pig Hippocampus Across Three Generations
Source: Sci Rep. 2019 Dec 3;9:18211. doi: 10.1038/s41598-019-54456-9 (PMC6890750; doi:10.1038/s41598-019-54456-9)
Supplement: Supplementary file 5 — Supplementary Table S4 [file 41598_2019_54456_MOESM5_ESM.xlsx]

## Sheet: Sheet1
Supplementary Table S4. List of small-noncoding RNAs that were differentially methylated at individual CpG sites following prenatal sGC exposure. Methylation analysis with single-nucleotide resolution uncovered 45, 13, and 31 CpG sites in the hippocampus that were differentially methylated following antenatal sGC exposure in F1, F2, and F3 females, respectively.
Gene	Generation	Number of CpG Sites
5.8S rRNA	F1	1
5S rRNA	F1	19
RN7SK	F1	2
SNORA2	F1	13
U13	F1	1
U16	F1	5
VAULT	F1	1
Y RNA	F1	3
5S rRNA	F2	1
SNORA2	F2	6
U16	F2	6
5.8S rRNA	F3	2
5S rRNA	F3	8
SNORA2	F3	10
U13	F3	1
U16	F3	7
VAULT	F3	1
Y RNA	F3	2
