# Supplementary material for: Prenatal Glucocorticoid Exposure Results in Changes in Gene Transcription and DNA Methylation in the Female Juvenile Guinea Pig Hippocampus Across Three Generations
Source: Sci Rep. 2019 Dec 3;9:18211. doi: 10.1038/s41598-019-54456-9 (PMC6890750; doi:10.1038/s41598-019-54456-9)
Supplement: Supplementary file 6 — Supplementary Table S5 [file 41598_2019_54456_MOESM6_ESM.xlsx]

## Sheet: pantherGeneList
Supplementary Table S5. A priori Gene List. Genes from gene networks that we hypothesized would be most affected by sGC, based on previous studies [9, 10] [6, 11-15] was generated using 14 ‘seed’ genes (Grin2b, Nr3c2, Nr3c1, Gad1, Drd1, Crh, Abcb1, Gria1, Sert, Dnmt1, Fos, Bdnf, Syp, Mbd2) for which the top 20 genes related to biological process were selected [33]. This resulted in a list of 199 …
GeneID	Gene Full Name
5HT1A	5-hydroxytryptamine receptor 1A
ABCB1	Multidrug resistance protein 1
ABCG2	ATP-binding cassette sub-family G member 2
ACOT11	Acyl-coenzyme A thioesterase 11
ADAM17	Disintegrin and metalloproteinase domain-containing protein 17
ADRB2	Beta-2 adrenergic receptor
AGER	Advanced glycosylation end product-specific receptor
AMACR	Alpha-methylacyl-CoA racemase
AP1B1	AP-1 complex subunit beta-1
AP1G1	AP-1 complex subunit gamma-1
AP1S1	AP-1 complex subunit sigma-1A
AR	Androgen receptor
Arnt	Aryl hydrocarbon receptor nuclear translocator
ATF3	Cyclic AMP-dependent transcription factor ATF-3
ATP6V1B2	V-type proton ATPase subunit B, brain isoform
ATP6V1C1	V-type proton ATPase subunit C 1
AVP	Vasopressin-neurophysin 2-copeptin
BDNF	Brain-derived neurotrophic factor
CA2	Carbonic anhydrase 2
CACNA1B	Voltage-dependent N-type calcium channel subunit alpha-1B
CACNG2	Voltage-dependent calcium channel gamma-2 subunit
CACNG7	Voltage-dependent calcium channel gamma-7 subunit
CAMK2A	Calcium/calmodulin-dependent protein kinase type II subunit alpha
CAMK2B	Calcium/calmodulin-dependent protein kinase type II subunit beta
CAMK2D	Calcium/calmodulin-dependent protein kinase type II subunit delta
CEBPB	CCAAT/enhancer-binding protein beta
CFTR	Cystic fibrosis transmembrane conductance regulator
CGA	Glycoprotein hormones alpha chain
CHAF1A	Chromatin assembly factor 1 subunit A
CHD3	Chromodomain-helicase-DNA-binding protein 3
CHD4	Chromodomain-helicase-DNA-binding protein 4
CHRNA2	Neuronal acetylcholine receptor subunit alpha-2
CNKSR2	Connector enhancer of kinase suppressor of ras 2
COMT	Catechol O-methyltransferase
CPE	Carboxypeptidase E
CRH	Corticoliberin
CRHR1	Corticotropin-releasing factor receptor 1
CRHR2	Corticotropin-releasing factor receptor 2
CXXC5	CXXC-type zinc finger protein 5
DAO1	Amiloride-sensitive amine oxidase [copper-containing]
DMAP1	DNA methyltransferase 1-associated protein 1
DNMT1	DNA (cytosine-5)-methyltransferase 1
DNMT3A	DNA (cytosine-5)-methyltransferase 3A
DNMT3B	DNA (cytosine-5)-methyltransferase 3B
DRD1	D(1A) dopamine receptor
DRD2	D(2) dopamine receptor
DRD3	D(3) dopamine receptor
DRD4	D(4) dopamine receptor
DRD5	D(1B) dopamine receptor
DUSP1	Dual specificity protein phosphatase 1
DYNLT1	Dynein light chain Tctex-type 1
E2F1	Transcription factor E2F1
E2F2	Transcription factor E2F2
E2F3	Transcription factor E2F3
EGR1	Early growth response protein 1
EGR2	E3 SUMO-protein ligase EGR2
EGR3	Early growth response protein 3
EHD4	EH domain-containing protein 4
EHMT2	Histone-lysine N-methyltransferase EHMT2
EMP2	Epithelial membrane protein 2
EZH2	Histone-lysine N-methyltransferase EZH2
FABP5	Fatty acid-binding protein, epidermal
FBXL20	F-box/LRR-repeat protein 20
FBXO15	F-box only protein 15
FKBP5	Peptidyl-prolyl cis-trans isomerase FKBP5
FMO2	Dimethylaniline monooxygenase [N-oxide-forming] 4
FMR1	Synaptic functional regulator FMR1
FOS	Proto-oncogene c-Fos
FOSB	Protein fosB
FOSL2	Fos-related antigen 2
GATAD2A	Transcriptional repressor p66-alpha
GATAD2B	Transcriptional repressor p66-beta
GCC1	GRIP and coiled-coil domain-containing protein 1
GIPC1	PDZ domain-containing protein GIPC1
GLUR2	Glutamate receptor 2
GM2A	Ganglioside GM2 activator
GPM6B	Neuronal membrane glycoprotein M6-b
GPN1	GPN-loop GTPase 1
GRIA1	Glutamate receptor 1
GRIA4	Glutamate receptor 4
GRID2	Glutamate receptor ionotropic, delta-2
GRIK1	Glutamate receptor ionotropic, kainate 1
GRIN2A	Glutamate receptor ionotropic, NMDA 2A
GRIN2B	Glutamate receptor ionotropic, NMDA 2B
GRIN2C	Glutamate receptor ionotropic, NMDA 2C
HBEGF	Proheparin-binding EGF-like growth factor
HDAC1	Histone deacetylase 1
HDAC2	Histone deacetylase 2
HELLS	Lymphoid-specific helicase
HIF1A	Hypoxia-inducible factor 1-alpha
HSD11B1	Corticosteroid 11-beta-dehydrogenase isozyme 1
HSD11B2	Corticosteroid 11-beta-dehydrogenase isozyme 2
HSP90AA1	Heat shock protein HSP 90-alpha
HTR1D	5-hydroxytryptamine receptor 1D
HTR2A	5-hydroxytryptamine receptor 2A
HTR2B	5-hydroxytryptamine receptor 2B
HTR2C	5-hydroxytryptamine receptor 2C
Htr3a	5-hydroxytryptamine receptor 3A
IL6ST	Interleukin-6 receptor subunit beta
IQGAP2	Ras GTPase-activating-like protein IQGAP2
JAK2	Tyrosine-protein kinase JAK2
JUN	Transcription factor AP-1
JUNB	Transcription factor jun-B
JUND	Transcription factor jun-D
KCNG1	Potassium voltage-gated channel subfamily G member 1
KIF26B	Kinesin-like protein KIF26B
KLF6	Krueppel-like factor 6
LAPTM4B	Lysosomal-associated transmembrane protein 4B
LHB	Lutropin subunit beta
LSM5	U6 snRNA-associated Sm-like protein LSm5
MAP2K5	Dual specificity mitogen-activated protein kinase kinase 5
MBD1	Methyl-CpG-binding domain protein 1
MBD2	Methyl-CpG-binding domain protein 2
MBD3	Methyl-CpG-binding domain protein 3
MBD4	Methyl-CpG-binding domain protein 4
MBD6	Methyl-CpG-binding domain protein 6
MBP	Myelin basic protein
MECP2	Methyl-CpG-binding protein 2
MFAP5	Microfibrillar-associated protein 5
MMP3	Stromelysin-1
MTA2	Metastasis-associated protein MTA2
MTTP	Microsomal triglyceride transfer protein large subunit
MYO5A	Unconventional myosin-Va
NAPSA	Napsin-A
NGF	Beta-nerve growth factor
NGFR	Tumor necrosis factor receptor superfamily member 16
NR1	NADPH-dependent diflavin oxidoreductase 1
NR3C1	Glucocorticoid receptor
NR3C2	Mineralocorticoid receptor
NR4A1	Nuclear receptor subfamily 4 group A member 1
NR4A2	Nuclear receptor subfamily 4 group A member 2
NR4A3	Nuclear receptor subfamily 4 group A member 3
NR5A2	Nuclear receptor subfamily 5 group A member 2
NTF3	Neurotrophin-3
NTF4	Neurotrophin-4
NTRK1	High affinity nerve growth factor receptor
OTC	Ornithine carbamoyltransferase, mitochondrial
PAWR	PRKC apoptosis WT1 regulator protein
PCSK1	Neuroendocrine convertase 1
PGR	Progesterone receptor
PHKG1	Phosphorylase b kinase gamma catalytic chain, skeletal muscle/heart isoform
PICK1	PRKCA-binding protein
PLG	Plasminogen
PPP1R15A	Protein phosphatase 1 regulatory subunit 15A
Prl	Prolactin
PRMT5	Protein arginine N-methyltransferase 5
PRX	Periaxin
PSD	PH and SEC7 domain-containing protein 1
RAB29	Ras-related protein Rab-7L1
RARA	Retinoic acid receptor alpha
RB1	Retinoblastoma-associated protein
RBBP4	Histone-binding protein RBBP4
RBBP7	Histone-binding protein RBBP7
RELA	Transcription factor p65
RGS2	Regulator of G-protein signaling 2
RUNDC3B	RUN domain-containing protein 3B
SEMA6A	Semaphorin-6A
SERPINA6	Corticosteroid-binding globulin
SETD7	Histone-lysine N-methyltransferase SETD7
SEZ6L	Seizure 6-like protein
Sftpb	Pulmonary surfactant-associated protein B
SHANK1	SH3 and multiple ankyrin repeat domains protein 1
SHBG	Sex hormone-binding globulin
SHC2	SHC-transforming protein 2
SIAH2	E3 ubiquitin-protein ligase SIAH2
SLC6A16	Orphan sodium- and chloride-dependent neurotransmitter transporter NTT5
SLC6A20	Sodium- and chloride-dependent transporter XTRP3
Slc6a4	Sodium-dependent serotonin transporter
SNAP25	Synaptosomal-associated protein 25
SNCA	Alpha-synuclein
SNCG	Gamma-synuclein
SORBS3	Vinexin
SORT1	Sortilin
SP1	Transcription factor Sp1
SQSTM1	Sequestosome-1
SRCIN1	SRC kinase signaling inhibitor 1
SRR	Serine racemase
SSTR3	Somatostatin receptor type 3
STX1A	Syntaxin-1A
SYNGR4	Synaptogyrin-4
SYNPR	Synaptoporin
SYP	Synaptophysin
SYPL1	Synaptophysin-like protein 1
SYPL2	Synaptophysin-like protein 2
TET1	Methylcytosine dioxygenase TET1
TFAP2A	Transcription factor AP-2-alpha
TFDP1	Transcription factor Dp-1
TIPARP	TCDD-inducible poly [ADP-ribose] polymerase
TPH2	Tryptophan 5-hydroxylase 2
TRDMT1	tRNA (cytosine(38)-C(5))-methyltransferase
TREML1	Trem-like transcript 1 protein
TRIM9	E3 ubiquitin-protein ligase TRIM9
UBA7	Ubiquitin-like modifier-activating enzyme 7
UBTF	Nucleolar transcription factor 1
USP7	Ubiquitin carboxyl-terminal hydrolase 7
VAMP1	Vesicle-associated membrane protein 1
VIPR1	Vasoactive intestinal polypeptide receptor 1
WDR77	Methylosome protein 50
ZFP36	Zinc finger protein 823
