# Supplementary material for: Prenatal Glucocorticoid Exposure Results in Changes in Gene Transcription and DNA Methylation in the Female Juvenile Guinea Pig Hippocampus Across Three Generations
Source: Sci Rep. 2019 Dec 3;9:18211. doi: 10.1038/s41598-019-54456-9 (PMC6890750; doi:10.1038/s41598-019-54456-9)
Supplement: Supplementary file 7 — Supplementary Table S6 [file 41598_2019_54456_MOESM7_ESM.xlsx]

## Sheet: Sheet1
Supplementary Table S6. qRT-PCR Primer Pairs. Forward and reverse primer pairs used for qRT-PCR in the HPC.
Gene	Forward	Reverse
Nr3c2	AAACGTATCAAGCTCTACTTTAC	CCCATAGTGACATCCTGAG
Grin2a	TGACCTGGGATGGCAAAGAC	TTTCCCACTTGCCCACCTTT
Gad1	TGTTTGCCCGAGATCTGCTT	TGGTGGAGCGATCAAAGGTC
Syp	GACATGGACGTGGTGAATCAG	TCTTGTTGGCACATTCCACG
Gapdh	TGTACTGGAGGTCAATGAAGG	GTCGGAGTGAACGGATTTG
